# Supplementary material for: From Function to Metabolome: Metabolomic Analysis Reveals the Effect of Probiotic Fermentation on the Chemical Compositions and Biological Activities of Perilla frutescens Leaves
Source: Front Nutr. 2022 Jul 11;9:933193. doi: 10.3389/fnut.2022.933193 (PMC9309800; doi:10.3389/fnut.2022.933193)
Supplement: Supplementary file 1 [file Table_1.xlsx]

## Sheet: POS
Table S1 Identification of the metabolites by UHPLC-Triple-TOF-MS/MS analyses operating in positive ion mode (ESI+)
Name	rt(min)	m/z		adduct	Formula	Superclass	Class	Subclass	KEGG	score	FPFL1	FPFL2	FPFL3	PFL1	PFL2	PFL3	QC-1	QC-2
11,12-Methylenedioxykopsinaline	6.799	399.196		[M+H]+	C22H26N2O5	Alkaloids and derivatives	Aspidofractine alkaloids			0.797	17465.3	15636.4	19836	13557.7	14865.4	14772.8	16086	16014
[1,14-Dihydroxy-8-(hydroxymethyl)-4,12,12,15-tetramethyl-5-oxo-13-tetracyclo[8.5.0.02,6.011,13]pentadeca-3,8-dienyl] acetate	7.646	432.235		[M+ACN+H]+	C22H30O6	Lipids and lipid-like molecules	Prenol lipids	Diterpenoids		0.824	5324.76	6995.56	7073.4	11369.3	14851.6	15303	10288.3	10104.7
11-Hydroxy-9-(hydroxymethyl)-2-methoxycarbonyl-2,6a,6b,9,12a-pentamethyl-10-(3,4,5-trihydroxyoxan-2-yl)oxy-1,3,4,5,6,6a,7,8,8a,10,11,12,13,14b-tetradecahydropicene-4a-carboxylic acid	8.356	687.366		[M+Na]+	C36H56O11	Lipids and lipid-like molecules	Prenol lipids	Triterpenoids		0.761	6087.38	6781.29	11820.7	5559.47	4983.18	4806.73	7353.14	7424.76
11-(Phenylcarbonyl)-7,11-diazatricyclo[7.3.1.0<2,7>]trideca-2,4-dien-6-one	4.917	295.149		[M+H]+	C18H18N2O2	Organoheterocyclic compounds	Piperidines	N-acylpiperidines		0.751	16854.6	16955	17638.4	16498.1	12905.7	11010.6	13527.9	13880.7
1-(2,4,5-Trimethoxyphenyl)propane-1,2-diol	4.244	225.11		[M-H2O+H]+	C12H18O5	Benzenoids	Benzene and substituted derivatives	Phenylpropanes		0.874	115019	117486	122589	124231	123794	126482	112355	111968
1'(2'H)-Naphthalene]-7-carboxaldehyde, 3',4',4'a,5',6',7',8',8'a-octahydro-4,6',7'-trihydroxy-6-(hydroxymethyl)-2',5',5',8'a-tetramethyl-spiro[benzofuran-2(3H)	7.39	427.201		[M+Na]+	C23H32O6	Organoheterocyclic compounds	Benzofurans			0.814	12411.1	11551.2	12071.4	13375.2	11203.2	11260.3	11108.9	11145.8
12-Hydroxyjasmonic acid	3.743	227.129		[M+H]+	C12H18O4	Lipids and lipid-like molecules	Fatty Acyls	Lineolic acids and derivatives		0.924	5.01026e+06	4.96006e+06	5.19674e+06	3.75896e+06	3.65521e+06	3.67175e+06	4.16347e+06	4.19663e+06
(12Z)-9,10-Dihydroxyoctadec-12-enoic acid	7.12	313.238		[M+H]+	C18H34O4	Lipids and lipid-like molecules	Fatty Acyls	Fatty acids and conjugates	C14828	0.722	14142.6	16418	15254.7	12404.6	13351.9	13096.5	11698.2	11565.1
[1-(3,4-Dihydroxy-5-methoxyphenyl)-7-(3,4-dihydroxyphenyl)heptan-3-yl] acetate	4.351	427.174		[M+Na]+	C22H28O7	Phenylpropanoids and polyketides	Diarylheptanoids	Linear diarylheptanoids		0.865	30520.5	30629.8	29619.3	27961.7	27320.6	29184.9	29468.1	29643.7
1-(3-Aminophenyl)ethanone	4.003	136.075		[M+H]+	C8H9NO	Organic oxygen compounds	Organooxygen compounds	Carbonyl compounds		0.754	12327.5	12354.1	15529.1	10146.8	10221.4	9306.49	11474.6	11724.2
1,3-Dicyclohexylurea	7.1	225.196		[M+H]+	C13H24N2O	Organic acids and derivatives	Organic carbonic acids and derivatives	Ureas		0.728	12514.5	8789.99	8419.5	12730.4	10457.3	8249.51	8714.06	8455.54
[1,3-Dihydroxy-1-(7-methoxy-2-oxochromen-6-yl)-3-methylbutan-2-yl] (E)-2-methylbut-2-enoate	5.879	399.144		[M+Na]+	C20H24O7	Phenylpropanoids and polyketides	Coumarins and derivatives			0.751	7816.24	8609.34	8629.39	6385.22	5722.72	6722.53	7772.65	7458.77
1,3-Diphenylguanidine	4.051	212.116		[M+H]+	C13H13N3	Benzenoids	Benzene and substituted derivatives			0.821	6632.8	6827.35	7432.39	7334.53	5778.48	7440.01	7804.22	7958.63
13'-Hydroxy-alpha-tocopherol	12.579	429.371		[M+H-H2O]+	C29H50O3					0.807	270229	287191	396921	683073	608067	835924	475421	474454
1-[4-[2-(7-Methoxy-1,3-benzodioxol-5-yl)ethyl]phenoxy]-3-methylbutane-2,3-diol	2.929	413.142		[M+K]+	C21H26O6	Phenylpropanoids and polyketides	Stilbenes			0.818	9806.97	11083.9	11083	8125.46	8821.01	8409.07	8856.74	8800.15
1,4a-Dimethyl-9-oxo-7-propan-2-yl-3,4,10,10a-tetrahydro-2H-phenanthrene-1-carboxylic acid	9.12	315.193		[M+H]+	C20H26O3	Lipids and lipid-like molecules	Prenol lipids	Diterpenoids		0.725	8029.46	14706.6	28299.1	29878.2	25764.2	15405.3	25799.7	25426.9
14-Benzoylaconine	5.895	604.316		[M+H]+	C32H45NO10					0.74	9840.8	8765.99	10445.2	7006.24	6727.86	7889.12	7336.62	7236.18
1,4-Cyclohexanedione	2.307	113.059		[M+H]+	C6H8O2	Organic oxygen compounds	Organooxygen compounds	Carbonyl compounds		0.926	13861.3	12075.9	12270.3	19363.1	8152.89	6765.34	11343.1	11544.2
1-(4-Hydroxyphenyl)-3-[(2R,3R,4S,5S,6R)-3,4,5-trihydroxy-6-(hydroxymethyl)oxan-2-yl]oxypropan-1-one	2.993	351.103		[M+Na]+	C15H20O8	Lipids and lipid-like molecules	Fatty Acyls	Fatty acyl glycosides		0.789	3641.25	3699.57	11310.3	5751.13	4118.65	3957.76	4949.46	5194.47
(15Z)-9,12,13-Trihydroxy-15-octadecenoic acid	7.12	353.228		[M+Na]+	C18H34O5	Lipids and lipid-like molecules	Fatty Acyls	Fatty acids and conjugates		0.802	240555	238830	261293	168338	165530	179265	180654	182271
1,8-dimethyl-6-oxo-7-(propan-2-ylidene)-2,3,4,8-tetrahydro-1H-naphthalen-2-ylacetate	8.604	277.18		[M+H]+	C17H24O3					0.722	334590	328334	324466	483191	323806	338073	328849	327840
(19R)-9-Acetyl-19-hydroxy-10,14-dimethyl-20-oxopentacyclo[11.8.0.0<2,10>.0<4,9 >.0<14,19>]henicos-17-yl acetate	11.24	467.277		[M+Na]+	C27H40O5	Lipids and lipid-like molecules	Steroids and steroid derivatives	Steroid esters		0.725	10966.8	13743.8	20905.9	9023.15	7574.32	6710.48	4259.55	4087.23
1-(9Z-Octadecenoyl)-sn-glycero-3-phosphocholine	10.78	522.354		[M+H]+	C26H52NO7P	Lipids and lipid-like molecules	Glycerophospholipids	Glycerophosphocholines	C04230	0.721	11208.7	15614.6	15038.5	13398.8	16369.2	12842.6	15197	14400.8
1-(Aminomethyl)cyclohexaneacetate	0.689	172.132		[M+H]+	C9H17NO2	Organic acids and derivatives	Carboxylic acids and derivatives	Amino acids, peptides, and analogues		0.777	20086.6	20047.9	20803.6	16270.4	17138.9	17498.7	17609.8	17539.4
1-Decanamine, N,N-dimethyl-, N-oxide	7.133	202.214		[M+H]+	C12H27NO	Organic nitrogen compounds	Organonitrogen compounds	Aminoxides		0.804	13358.3	11544.2	14649.5	18190.8	14778.4	15912.8	13222.7	13274.7
(1E,4E)-1,5-Bis(4-methoxyphenyl)penta-1,4-dien-3-one	2.296	317.118		[M+Na]+	C19H18O3	Benzenoids	Phenol ethers	Anisoles		0.778	10674.3	13469.2	13049	9228.28	11033.9	14158.2	11846.3	12052
1-Methyl-2-pyrrolidinone	1.905	100.075		[M+H]+	C5H9NO	Organoheterocyclic compounds	Pyrrolidines	N-alkylpyrrolidines		0.791	12614.4	12887.7	11668	10816.8	9547.86	11087	10770.1	11058
1-O-[(2alpha,3beta,5xi,6beta,9xi,18xi,19alpha)-2,3,6,19,23-pentahydroxy-28-oxoolean-12-en-28-yl]-beta-D-glucopyranose	4.863	705.38		[M+Na]+	C36H58O12	Lipids and lipid-like molecules	Prenol lipids	Triterpenoids		0.834	12156.8	11182.4	10168.3	9447.18	10939.7	9601.67	12190.6	12528.5
1-O-[(2alpha,3beta,5xi,6beta,9xi,18xi)-2,3,6,23-Tetrahydroxy-28-oxoolean-12-en-28-yl]-beta-D-glucopyranose	6.894	689.389		[M+Na]+	C36H58O11	Lipids and lipid-like molecules	Prenol lipids	Terpene glycosides		0.859	72457	76096.5	71473.9	52961.5	59417.5	48582.1	48682.1	49183.3
1-O-[(2alpha,3beta,5xi,9xi,18xi)-2,3,23-Trihydroxy-28-oxoolean-12-en-28-yl]-beta-D-glucopyranose	6.648	673.391		[M+Na]+	C36H58O10	Lipids and lipid-like molecules	Prenol lipids	Terpene glycosides		0.832	41267.9	40602.9	41328.2	29067	27560	31435.2	35301.7	35552
1-O-[(2E)-3-(2-Hydroxyphenyl)-1-oxo-2-propen-1-yl]-beta-D-glucopyranose	5.716	309.096		[M-H2O+H]+	C15H18O8	Phenylpropanoids and polyketides	Cinnamic acids and derivatives	Hydroxycinnamic acids and derivatives		0.738	30091.8	31513.1	34784.8	19542.6	16127.3	19519.1	20882.6	20647.3
(1R,4S)-(-)-Fenchone	6.33	153.126		[M+H]+		Lipids and lipid-like molecules	Prenol lipids	Monoterpenoids	C09859	0.77	34253.3	35262.7	33189.8	37470.7	31926.8	33796.3	33684.9	34220.5
(1S,2R,4aR,8aR)-1-Acetoxy-7-isopropylidene-1,4a-dimethyl-6-oxodecahydro-2-naphthalenyl 2,3-dimethyl-2-oxiranecarboxylate	8.78	415.209		[M+Na]+	C22H32O6	Lipids and lipid-like molecules	Prenol lipids	Sesquiterpenoids		0.857	54413.6	95129.9	67097.8	97772.7	207390	349108	128365	128722
[(1S,4Ar,5S,7aS)-5-hydroxy-1-[(2S,3R,4S,5S,6R)-3,4,5-trihydroxy-6-(hydroxymethyl)oxan-2-yl]oxy-1,4a,5,7a-tetrahydrocyclopenta[c]pyran-7-yl]methyl (E)-3-(4-hydroxyphenyl)prop-2-enoate	4.167	515.15		[M+Na]+	C24H28O11	Lipids and lipid-like molecules	Prenol lipids	Terpene glycosides		0.8	113584	135507	133126	123289	127803	135306	130673	130966
1-Stearoyl-sn-glycero-3-phosphocholine	11.37	524.366		[M+H]+	C26H54NO7P	Lipids and lipid-like molecules	Glycerophospholipids	Glycerophosphocholines	C04230	0.783	8143.8	8473.1	14270.1	15522.2	12055.4	14179.9	12393	12489.7
1-Tetradecanamine, N,N-dimethyl-, N-oxide	9.536	258.279		[M+H]+	C16H35NO	Organic nitrogen compounds	Organonitrogen compounds	Aminoxides		0.793	60692.9	27337.8	49955.9	94812.4	83549.7	89143.3	41849	41939.4
2-[1-(1H-Benzimidazol-2-yl)-3-(2-methoxyphenyl)propan-2-yl]-1H-benzimidazole	7.235	383.182		[M+H]+	C24H22N4O	Organoheterocyclic compounds	Benzimidazoles			0.71	10009.7	11876.6	10389.2	16169	9259.08	10023.5	11560.6	11815.6
2-[2,3,8-Trihydroxy-8-(hydroxymethyl)-3-methyldecahydro-5-azulenyl]-2-propanyl beta-D-glucopyranoside	4.212	473.234		[M+Na]+	C21H38O10	Lipids and lipid-like molecules	Prenol lipids	Terpene glycosides		0.822	38566.5	25819.2	33828.4	18412.8	20360.7	23071.3	25182.2	25207.7
22-Hydoxy-2-hopen-1-one	10.009	441.373		[M+H]+	C30H48O2	Lipids and lipid-like molecules	Prenol lipids	Hopanoids		0.771	3044.02	3576.32	196074	4605.24	3269.89	3522.25	29604.6	29977.3
2-[(2R,4As,8S,8aS)-8-[2-[(4aS,7R,8aR)-7-(1-carboxyethenyl)-1-hydroxy-4a-methyl-2-oxo-6,7,8,8a-tetrahydro-5H-naphthalen-1-yl]ethyl]-4a-methyl-7-oxo-1,2,3,4,8,8a-hexahydronaphthalen-2-yl]prop-2-enoic acid	4.555	555.241		[M-H+2Na]+	C30H38O7	Lipids and lipid-like molecules	Prenol lipids	Sesquiterpenoids		0.724	8060.13	22488.3	9848.16	7941.95	6168.71	8609.87	8511.08	8731.88
2-[(2Z)-5-(Hexopyranosyloxy)-2-penten-1-yl]-3-oxo-, (1R,2R)-cyclopentaneacetic acid	3.324	411.161		[M+Na]+	C18H28O9	Lipids and lipid-like molecules	Fatty Acyls	Fatty acyl glycosides		0.877	302422	303110	323971	200831	188065	196456	227236	229040
2-[3-(3,4-Dihydroxyphenyl)prop-2-enoyloxy]ethyl-trimethylazanium	2.191	266.14		[M]+	[C14H20NO4]+	Phenylpropanoids and polyketides	Cinnamic acids and derivatives	Hydroxycinnamic acids and derivatives		0.703	9046.79	5195.68	5506.16	6770.31	7254.56	7887.45	5343.26	5475.93
2,3-Dihydro-2-(1-hydroxy-1-methylethyl)-4-methoxy-6-(2-phenylethyl)-7-benzofurancarboxylic acid	8.456	379.149		[M+Na]+	C21H24O5	Phenylpropanoids and polyketides	Stilbenes			0.796	7693	6881.71	5659.12	7888.42	7138.35	6314.2	7257.21	7483
2,3-Dihydroxypropyl tetradecanoate	10.537	285.242		[M-H2O+H]+	C17H34O4	Lipids and lipid-like molecules	Glycerolipids	Monoradylglycerols		0.893	180054	134298	141992	249461	220054	230648	144827	145088
2,3-Dimethoxystrychnidin-10-one	5.328	395.204		[M+H]+	C23H26N2O4	Alkaloids and derivatives	Strychnos alkaloids			0.781	508184	497912	525486	433070	409697	472143	452553	453433
[2-(3'-Ethenyl-3',5-dimethyl-2,4,5'-trioxospiro[chromene-3,2'-cyclopentane]-1'-yl)-3-hydroxypropyl] acetate	4.61	423.143		[M+Na]+	C22H24O7	Organoheterocyclic compounds	Benzopyrans	1-benzopyrans		0.787	14032.4	14190.7	13698.8	10825.6	11114.8	13664.6	11771.8	11877.4
2-[4-[4-[Hydroxy-(4-hydroxy-3-methoxyphenyl)methyl]-3-(hydroxymethyl)oxolan-2-yl]-2-methoxyphenoxy]-6-(hydroxymethyl)oxane-3,4,5-triol	3.601	561.19		[M+Na]+	C26H34O12	Lignans, neolignans and related compounds	Lignan glycosides			0.846	28764.7	32235.9	30757	27181	26761.2	25340.1	27995.9	28182.4
2,4,5-Trimethoxybenzaldehyde	3.45	197.079		[M+H]+	C10H12O4	Benzenoids	Benzene and substituted derivatives	Benzoyl derivatives		0.811	17640.5	19043.2	20157.1	17180.9	15509	17258	16723.3	16566.2
2,4,5-Trimethoxybenzoic acid	3.907	213.077		[M+H]+	C10H12O5	Benzenoids	Benzene and substituted derivatives	Benzoic acids and derivatives		0.846	32452.3	34961.9	34926.3	25879.2	24624.9	24423.4	27736.8	27925.3
2,4-Dihydroxyheptadecyl acetate	11.187	313.272		[M-H2O+H]+	C19H38O4	Lipids and lipid-like molecules	Fatty Acyls	Fatty alcohols		0.783	2.24121e+07	1.73659e+07	1.88218e+07	2.90005e+07	2.66903e+07	2.83182e+07	1.81622e+07	1.82146e+07
2-(4-Hydroxyphenyl)ethyl (1S,4aR,7aR)-4a-hydroxy-7-methyl-5-oxo-1-[(2S,3R,4S,5S,6R)-3,4,5-trihydroxy-6-(hydroxymethyl)oxan-2-yl]oxy-1,6,7,7a-tetrahydrocyclopenta[c]pyran-4-carboxylate	4.622	533.164		[M+Na]+	C24H30O12	Lipids and lipid-like molecules	Prenol lipids	Terpene glycosides		0.786	7495.56	6730.62	7779.47	4902.16	6897.37	7731.12	7011.08	6822.42
2',5,6-Trimethoxyflavone	7.018	313.109		[M+H]+	C18H16O5	Phenylpropanoids and polyketides	Flavonoids	O-methylated flavonoids		0.797	10749.4	10770.4	10808.9	7470.39	7642.31	6935.01	8120.19	8219.18
(2,6,6-Trimethyl-4-oxo-2-cyclohexen-1-yl)methyl beta-D-glucopyranoside	6.379	353.157		[M+Na]+	C16H26O7	Organic oxygen compounds	Organooxygen compounds	Carbohydrates and carbohydrate conjugates		0.786	624093	645342	678913	502140	522922	525056	570679	571699
2-(6-Aminopurin-9-yl)-5-(hydroxymethyl)oxolane-3,4-diol	1.977	268.102		[M+H]+	C10H13N5O4	Nucleosides, nucleotides, and analogues	Purine nucleosides			0.918	113954	112574	134240	147373	139733	145006	121984	122218
2-{[6-O-(beta-D-Glucopyranosyl)-beta-D-glucopyranosyl]oxy}-2-phenylacetamide	2.29	498.157		[M+Na]+	C20H29NO12	Lipids and lipid-like molecules	Fatty Acyls	Fatty acyl glycosides		0.861	84332.4	88772.3	93299.6	50577.8	43185.1	57694.9	59662.2	60507.7
2-(7-Hydroxy-6-methyloctyl)-2H-furan-5-one	4.694	244.187		[M+NH4]+	C13H22O3	Lipids and lipid-like molecules	Fatty Acyls	Fatty alcohols		0.713	11457.8	11585.4	10895.7	7310.55	7584.07	7931.87	8586.16	8675.06
2-(8-Hydroxy-4a,8-dimethyldecahydro-2-naphthalenyl)acrylic acid	6.398	275.16		[M+Na]+	C15H24O3	Lipids and lipid-like molecules	Prenol lipids	Sesquiterpenoids		0.744	29509.7	31665.3	30107.4	33618.4	30584.7	29464.4	29481.5	30099.7
2-Acetoxy-4-pentadecylbenzoic acid	11.646	413.266		[M+Na]+	C24H38O4	Benzenoids	Benzene and substituted derivatives	Benzoic acids and derivatives		0.871	170698	180050	176165	243473	175636	178287	195596	195774
2-Aminooctadecane-1,3,4-triol	8.344	318.299		[M+H]+	C18H39NO3	Organic nitrogen compounds	Organonitrogen compounds	Amines		0.813	1.04818e+06	1.152e+06	958132	1.18054e+06	1.19678e+06	1.98318e+06	1.23216e+06	1.2345e+06
[2-[(E)-3,4-Dihydroxypent-1-enyl]-6-oxooxan-3-yl] (E)-2-methylbut-2-enoate	4.919	321.131		[M+Na]+	C15H22O6	Organoheterocyclic compounds	Lactones	Delta valerolactones		0.772	9658.96	15943.8	9439.68	11836.3	43752.7	49009.6	21945.6	22588.5
2-[(E)-3-(4-Hydroxyphenyl)prop-2-enoyl]oxyethyl-trimethylazanium	2.935	250.144		[M]+	[C14H20NO3]+	Phenylpropanoids and polyketides	Cinnamic acids and derivatives	Hydroxycinnamic acids and derivatives		0.807	3892.4	4296.13	4237.05	2403.48	2595.96	2947.92	2816.67	2773.3
(2E,4E)-12-Hydroxy-13-(hydroxymethyl)-14-methoxy-3,5,7-trimethyl-14-oxotetradeca-2,4-dienoic acid	7.816	379.206		[M+Na]+	C19H32O6	Lipids and lipid-like molecules	Fatty Acyls	Fatty acids and conjugates		0.807	16341.8	17517.3	16083	15882.1	14602.6	15123.2	14772	14948.6
(2E,4E)-N-(1,3-Dihydroxy-3-methylpentan-2-yl)-2-methylhexa-2,4-dienamide	11.344	264.156		[M+Na]+	C13H23NO3	Lipids and lipid-like molecules	Fatty Acyls	Fatty amides		0.743	6475.15	4260.99	3151.99	4782.52	3221.34	3574.08	14071.4	14201
(2E)-4-Hydroxy-3,4-dimethyl-2-penten-1-yl 6-O-[(2S,3R,4R)-3,4-dihydroxy-4-(hydroxymethyl)tetrahydro-2-furanyl]-beta-D-glucopyranoside	3.82	447.179		[M+Na]+	C18H32O11	Lipids and lipid-like molecules	Fatty Acyls	Fatty acyl glycosides		0.718	12680.9	10279.3	13400.3	10511.9	9198.93	10596.5	17916.8	17874.9
(2E,6E,10Z)-12-Hydroxy-10-(hydroxymethyl)-6-methyl-2-(4-methylpent-3-enyl)dodeca-2,6,10-trienoic acid	5.414	359.217		[M+Na]+	C20H32O4	Lipids and lipid-like molecules	Prenol lipids	Diterpenoids		0.808	18633.4	17289.5	16367.2	14253.7	13429.9	13172.6	15614.4	15908.9
2-Hexyl-5-propylbenzene-1,3-diol	9.492	237.183		[M+H]+	C15H24O2	Benzenoids	Benzene and substituted derivatives	Phenylpropanes		0.725	35175.1	33249.3	34953.6	36013.2	33679.6	33943	30267.6	29969.5
(2-Hydroxy-3-octadec-9-enoyloxypropyl) 2-(trimethylazaniumyl)ethyl phosphate	10.919	522.35		[M+H]+	C26H52NO7P	Lipids and lipid-like molecules	Glycerophospholipids	Glycerophosphocholines		0.854	8969.63	11718.1	17211.7	21913.8	25589.8	24647.2	17948.3	17669.5
(2-Hydroxy-3-octadeca-6,9,12-trienoyloxypropyl) 2-(trimethylazaniumyl)ethyl phosphate	10.105	518.321		[M+H]+	C26H48NO7P	Lipids and lipid-like molecules	Glycerophospholipids	Glycerophosphocholines		0.834	8907.09	9024.74	21903.6	21509.5	19257.2	19058.5	16268.1	16404.5
(2-Hydroxy-3-octadeca-9,12-dienoyloxypropyl) 2-(trimethylazaniumyl)ethyl phosphate	10.505	520.337		[M+H]+	C26H50NO7P	Lipids and lipid-like molecules	Glycerophospholipids	Glycerophosphocholines		0.879	24081.9	24426.6	41805.5	43672.7	41059.4	53117.6	37970	36120.9
2-(Hydroxymethyl)-6-[5-[3-(hydroxymethyl)-5-(3-hydroxypropyl)-7-methoxy-2,3-dihydro-1-benzofuran-2-yl]-2-methoxyphenoxy]oxane-3,4,5-triol	4.805	545.202		[M+Na]+	C26H34O11	Phenylpropanoids and polyketides	2-arylbenzofuran flavonoids			0.797	15112.6	18543.8	26690.6	15263.1	12689.5	14793.4	16656.8	16938
2-(Hydroxymethyl)-6-(6-hydroxy-6-methyl-3-propan-2-ylcyclohex-3-en-1-yl)oxyoxane-3,4,5-triol	5.943	355.172		[M+Na]+	C16H28O7	Lipids and lipid-like molecules	Prenol lipids	Terpene glycosides		0.803	183903	187888	195258	163209	165511	169429	169580	170300
2-Hydroxyquinoline	4.378	146.059		[M+H]+	C9H7NO	Organoheterocyclic compounds	Quinolines and derivatives	Quinolones and derivatives		0.835	10432.9	11043.1	10348.1	5932.11	5941.27	6520.7	7735.96	7679.79
2-Methoxy-4-pentadecylbenzoic acid	10.32	363.283		[M+H]+	C23H38O3	Benzenoids	Benzene and substituted derivatives	Benzoic acids and derivatives		0.807	32512.1	31936.6	29902.5	41682.9	12505.6	13940	34233.8	34204.1
2-Methyl-3-[(2S,3R,4S,5S,6R)-3,4,5-trihydroxy-6-(hydroxymethyl)oxan-2-yl]oxypyran-4-one	2.106	289.09		[M+H]+	C12H16O8	Organic oxygen compounds	Organooxygen compounds	Carbohydrates and carbohydrate conjugates		0.872	50387.9	57077.2	56581.5	45813.3	44808.5	56586.4	49545.5	49931.5
2-Monomyristin	10.537	303.252		[M+H]+	C17H34O4	Lipids and lipid-like molecules	Glycerolipids	Monoradylglycerols		0.819	116853	100361	94421.5	180042	164323	170244	95451.8	96467.6
2-O-Methyladenosine	2.582	282.117		[M+H]+	C11H15N5O4	Nucleosides, nucleotides, and analogues	Purine nucleosides		C04779	0.753	26056	26200.4	25770.4	31824.1	27423.4	30397.6	26300	26186.5
2-Palmitoylglycerol	11.187	331.282		[M+H]+	C19H38O4	Lipids and lipid-like molecules	Glycerolipids	Monoradylglycerols		0.845	2.29076e+07	1.86271e+07	2.1344e+07	3.2468e+07	3.05904e+07	3.19735e+07	1.85242e+07	1.83355e+07
2-Phenylacetamide	3.416	136.075		[M+H]+	C8H9NO	Benzenoids	Benzene and substituted derivatives	Phenylacetamides	C02505	0.758	4908.5	5706.14	6441.99	5740.76	6190.04	5664.61	5963.94	6081.16
2-Phenylethyl 3-O-(4-carboxy-3-hydroxy-3-methylbutanoyl)-beta-D-glucopyranoside	4.867	451.157		[M+Na]+	C20H28O10	Lipids and lipid-like molecules	Saccharolipids			0.773	10073.9	9206.79	9907.57	6076.79	6920.67	7131.49	8207.29	8261.62
2-Phenylethyl 6-O-[(2S,3R,4R)-3,4-dihydroxy-4-(hydroxymethyl)tetrahydro-2-furanyl]-beta-D-glucopyranoside	4.07	439.154		[M+Na]+	C19H28O10	Organic oxygen compounds	Organooxygen compounds	Carbohydrates and carbohydrate conjugates		0.822	5869.82	5995.55	11332.6	5992.38	5014.6	5399.38	6965.26	7006.99
2-Phenylethyl beta-D-glucopyranoside	4.343	302.159		[M+NH4]+	C14H20O6	Organic oxygen compounds	Organooxygen compounds	Carbohydrates and carbohydrate conjugates		0.761	91982.8	93942.4	102933	76555.2	72443.7	76898.1	79683.4	79755.4
2-Pyrrolidinone	0.845	86.0592		[M-C6H8O6+H]+	C4H7NO	Organoheterocyclic compounds	Pyrrolidines	Pyrrolidones	C11118	0.723	66231.9	64458.2	70257.4	42372.4	42854.1	46620.6	52196	52627.3
2-(((R)-2,3-Dihydroxypropyl)phosphoryloxy)-N,N,N-trimethylethanaminium	0.678	258.111		[M]+	[C8H21NO6P]+	Lipids and lipid-like molecules	Glycerophospholipids	Glycerophosphocholines		0.838	12183.3	12072.9	14891.9	5568.11	17573.6	13487	11677.5	11938.1
[(2R,3R,4S,5S,6R)-3-Acetyloxy-2-(acetyloxymethyl)-5-hexanoyloxy-6-[(2S,3R)-2,3,4-trihydroxybutoxy]oxan-4-yl] 14-hydroxytetradecanoate	7.256	715.399		[M+Na]+	C34H60O14	Lipids and lipid-like molecules	Saccharolipids			0.717	4242.44	4986.75	4314.89	3132.85	3089.31	2644.07	3807.08	3907.97
(2R,3S,4S,5R,6R)-2-[[(2S,3R,4R)-3,4-dihydroxy-4-(hydroxymethyl)oxolan-2-yl]oxymethyl]-6-[4-(4-hydroxyphenyl)butan-2-yloxy]oxane-3,4,5-triol	4.952	483.183		[M+Na]+	C21H32O11	Lipids and lipid-like molecules	Fatty Acyls	Fatty acyl glycosides		0.761	9227.5	9055.62	9307.91	9787.32	8821.26	11781.8	8871.43	8797.7
(2R,3S,4S,5R,6S)-2-(hydroxymethyl)-6-[4-(hydroxymethyl)-1-propan-2-ylcyclohex-3-en-1-yl]oxyoxane-3,4,5-triol	5.244	350.214		[M+NH4]+	C16H28O7	Lipids and lipid-like molecules	Prenol lipids	Terpene glycosides		0.76	20953.4	22028	20958.7	20033.3	17134.4	17959.6	18711.8	19014.5
[(2R,3S,4S,5R,6S)-3,4,5-Trihydroxy-6-[(2S,3R,4S,5S,6R)-3,4,5-trihydroxy-6-(hydroxymethyl)oxan-2-yl]oxyoxan-2-yl]methyl 8-methylnonanoate	4.941	519.243		[M+Na]+	C22H40O12	Lipids and lipid-like molecules	Saccharolipids			0.736	16332.8	20152.8	15561.3	9770.72	10157.7	15509	14015.2	14193
(2R,3S,5R)-2-[6-[[(1S,2S)-2-Hydroxycyclopentyl]amino]-9-purinyl]-5-(hydroxymethyl)oxolane-3,4-diol	4.088	352.161		[M+H]+	C15H21N5O5	Nucleosides, nucleotides, and analogues	Purine nucleosides			0.735	5410.86	5546.89	6345.17	4772.92	4022.39	4685.72	5023.77	4959.75
(2S)-2-[(1S)-1-Hydroxypentyl]-4-methoxy-2,3-dihydropyran-6-one	5.651	215.129		[M+H]+	C11H18O4	Organoheterocyclic compounds	Pyrans	Pyranones and derivatives		0.722	9596.19	7459.69	8803.97	13338.5	11432.3	10850.5	9662.88	9773.32
(2S)‐2‐(2‐aminoacetamido)‐3‐(4‐cyanophenyl)‐N‐(9H‐fluoren‐2‐yl)propanamide	3.134	433.165		[M+Na]+	C25H22N4O2	Organic acids and derivatives	Carboxylic acids and derivatives	Amino acids, peptides, and analogues		0.818	13411.2	15767.5	15159.7	12859.9	12117.8	13175.9	14419.6	14494.2
(2S,3R,4S,5S,6R)-2-[(2R,3R,4S,5S,6R)-4,5-Dihydroxy-6-(hydroxymethyl)-2-(3-hydroxy-6-methylheptoxy)oxan-3-yl]oxy-6-(hydroxymethyl)oxane-3,4,5-triol	5.177	493.233		[M+Na]+	C20H38O12	Lipids and lipid-like molecules	Fatty Acyls	Fatty acyl glycosides		0.708	17334.7	14267	20340.3	15993.8	12774.8	19603.3	13554	12781
(2S,3R,4S,5S,6R)-2-[4-[(3S,3aR,6S,6aR)-6-[3,5-Dimethoxy-4-[(2S,3R,4S,5S,6R)-3,4,5-trihydroxy-6-(hydroxymethyl)oxan-2-yl]oxyphenyl]-1,3,3a,4,6,6a-hexahydrofuro[3,4-c]furan-3-yl]-2,6-dimethoxyphenoxy]-6-(hydroxymethyl)oxane-3,4,5-triol	4.181	765.259		[M+Na]+	C34H46O18	Lignans, neolignans and related compounds	Lignan glycosides			0.827	6024.8	5892.94	6169.12	7934.93	6947.66	6929.48	6519.54	6395.23
[(2S,3R,4S,5S,6R)-3,4,5-Trihydroxy-6-(hydroxymethyl)oxan-2-yl] (2E,6E)-8-hydroxy-2,6-dimethylocta-2,6-dienoate	4.066	369.152		[M+Na]+	C16H26O8	Lipids and lipid-like molecules	Prenol lipids	Terpene glycosides		0.801	393825	396962	370531	310079	310877	310040	334501	335627
(2S,3S,9R,13R,14S,16R)-2,3,16-Trihydroxy-17-[(2R)-2-hydroxy-6-methyl-3-oxohept-6-en-2-yl]-4,4,9,13,14-pentamethyl-1,2,3,7,8,10,12,15,16,17-decahydrocyclopenta[a]phenanthren-11-one	6.796	525.316		[M+Na]+	C30H46O6	Lipids and lipid-like molecules	Steroids and steroid derivatives	Cucurbitacins		0.814	15509.7	13753.6	13075	9265.91	7296.44	9077.58	14220.7	14642.3
3-[(1R,3S,5S,10R,11R,13R,14S,17R)-1,5,11,14-tetrahydroxy-10-(hydroxymethyl)-13-methyl-3-[(2R,3S,4S,5R,6R)-3,4,5-trihydroxy-6-methyloxan-2-yl]oxy-2,3,4,6,7,8,9,11,12,15,16,17-dodecahydro-1H-cyclopenta[a]phenanthren-17-yl]-2H-furan-5-one	5.593	607.278		[M+Na]+	C29H44O12	Lipids and lipid-like molecules	Steroids and steroid derivatives	Steroid lactones		0.799	13831.4	14890.2	15564.1	10271.7	6687.86	8262.22	10416.8	11333.3
3-[(2S,3R,4S,5S,6R)-6-[[(2R,3R,4R)-3,4-dihydroxy-4-(hydroxymethyl)oxolan-2-yl]oxymethyl]-3,4,5-trihydroxyoxan-2-yl]oxy-2-methylpyran-4-one	2.359	421.137		[M+H]+	C17H24O12	Organic oxygen compounds	Organooxygen compounds	Carbohydrates and carbohydrate conjugates		0.702	10092.5	11173.7	14041.4	8874.49	8297.87	9166.72	7320.74	7053.54
3-(3,4-Dimethoxyphenyl)-1-(2-hydroxy-4,6-dimethoxyphenyl)propan-1-one	5.313	369.134		[M+Na]+	C19H22O6	Phenylpropanoids and polyketides	Linear 1,3-diarylpropanoids	Chalcones and dihydrochalcones		0.735	11514.5	10830.9	10193.4	7846.64	8055.37	7412.45	9868.69	9904.9
3,4-Dihydroxyphenylacetic acid	1.993	169.048		[M+H]+	C8H8O4	Benzenoids	Phenols	Benzenediols	C01161	0.749	11157.4	11717.8	11477.3	12924.2	12274.1	11948	11949	12224.1
3-(4-Hydroxyphenyl)propanoic acid 3-(4-hydroxy-3-methoxyphenyl)propyl ester	6.409	353.139		[M+Na]+	C19H22O5	Benzenoids	Phenols	Methoxyphenols		0.899	46182.8	42552.6	24980	45673.2	44152.1	48112	56497.4	59671.9
3-[4-Methyl-1-(2-methylpropanoyl)-3-oxocyclohexyl]butanoic acid	4.932	291.157		[M+Na]+	C15H24O4	Lipids and lipid-like molecules	Prenol lipids	Monoterpenoids		0.796	22509.5	22937.6	25403.4	25136.3	23726.2	24433.2	21796.4	21690
3,5,5-Trimethyl-4-[3-[(beta-D-glucopyranosyl)oxy]butyl]-3-cyclohexen-1-ol	6.491	397.218		[M+Na]+	C19H34O7	Lipids and lipid-like molecules	Fatty Acyls	Fatty acyl glycosides		0.828	62217	63654.3	63882.9	55759.3	48352.5	58488.3	55243.6	55389.3
3',5-Dihydroxy-3,4',5',7-tetramethoxyflavone	6.642	375.104		[M+H]+	C19H18O8	Phenylpropanoids and polyketides	Flavonoids	O-methylated flavonoids		0.787	16099.9	16457	17258.7	7405.85	7029.64	7876.24	12024.8	12052.1
3-{7-[5-(1-hydroxyhenicosa-4,8-dien-1-yl)oxolan-2-yl]heptyl}-5-methyl-5H-furan-2-one	12.669	573.486		[M+H]+	C37H64O4					0.894	39807.4	45662.3	264805	64339.5	52974.8	61439.1	77131.4	78207.5
3,7-Dihydroxy-3',4'-dimethoxyflavone	6.903	315.085		[M+H]+	C17H14O6	Phenylpropanoids and polyketides	Flavonoids	Flavones		0.837	39059.2	39582.5	39088.4	18977.1	18567.6	18436.3	27786.4	27910
3,8-Dimethyl-5-propan-2-yl-4a,5,6,8a-tetrahydro-1H-naphthalen-2-one	6.761	219.173		[M+H]+	C15H22O	Lipids and lipid-like molecules	Prenol lipids	Sesquiterpenoids		0.73	148104	160236	162998	148967	152829	159957	149928	150365
(3aS,5aS,9bR)-5a,9-dimethyl-3-methylidene-3a,4,6,7,8,9b-hexahydrobenzo[g][1]benzofuran-2,5-dione	5.789	247.133		[M+H]+	C15H18O3	Lipids and lipid-like molecules	Prenol lipids	Terpene lactones		0.827	308877	306894	315740	202319	201379	214907	242235	243653
(3As,6S,7R,8aR)-8-hydroxy-6,8-dimethyl-3-methylidenespiro[4,5,6,8a-tetrahydro-3aH-cyclohepta[b]furan-7,5'-oxolane]-2,2'-dione	5.768	303.116		[M+Na]+	C15H20O5	Lipids and lipid-like molecules	Prenol lipids	Terpene lactones		0.76	4125.58	5609.75	5831.77	5522.77	14800.1	22021.5	9457.37	9694.87
(3beta)-28-Norlup-20(29)-ene-3,17-diol	11.028	411.36		[M+H-H2O]+	C29H46O					0.726	246717	273856	264207	875539	854978	968494	522950	523456
3beta-HYDROXYDEOXODIHYDRODEOXYGEDUNIN	8.11	493.252		[M+Na]+	C28H38O6	Organoheterocyclic compounds	Naphthopyrans			0.8	14595.4	12863.7	13425	18709.9	13882.7	13635	12932.1	13028.7
3-Cyanopyridine	2.685	105.071		[M+H]+	C6H4N2	Organoheterocyclic compounds	Pyridines and derivatives	3-pyridinecarbonitriles		0.714	6715.59	8248.55	7949.21	9523.63	7256.65	7914.17	8186.38	8367.63
3-Deoxo-3-beta-Acetoxydeoxydihydrogedunin	12.012	535.271		[M+Na]+	C30H40O7	Organoheterocyclic compounds	Naphthopyrans			0.788	1.47413e+06	1.47431e+06	1.63769e+06	2.33644e+06	2.01132e+06	2.57248e+06	1.80211e+06	1.81835e+06
3-Ethyl-4-hydroxy-4-methylpentyl 6-O-[(2S,3R,4R)-tetrahydro-3,4-dihydroxy-4-(hydroxymethyl)-2-furanyl]-beta-D-glucopyranoside	5.1	463.212		[M+Na]+	C19H36O11	Lipids and lipid-like molecules	Fatty Acyls	Fatty acyl glycosides		0.8	29663.7	27642.1	30771.2	23481.3	22506.8	24535.5	25024.7	24922
[3-Hydroxy-1-(4-methoxy-7-oxofuro[3,2-g]chromen-9-yl)oxy-3-methylbutan-2-yl] (E)-2-methylbut-2-enoate	0.657	455.115		[M+K]+	C22H24O8	Phenylpropanoids and polyketides	Coumarins and derivatives	Furanocoumarins		0.788	173355	177593	178691	121760	123573	140035	149005	149771
3-Hydroxy-2-[3-methyl-2-[[3,4,5-trihydroxy-6-(hydroxymethyl)oxan-2-yl]oxymethyl]cyclopent-2-en-1-yl]propanoic acid	4.269	385.142		[M+Na]+	C16H26O9	Lipids and lipid-like molecules	Prenol lipids	Terpene glycosides		0.812	41596.9	42590.3	44619.6	49489.6	46439.9	45196.9	44851.5	45394.7
3-Hydroxy-7-methoxy-2-(4-methoxyphenyl)-4H-chromen-4-one	8.714	299.089		[M+H]+	C17H14O5	Phenylpropanoids and polyketides	Flavonoids	Flavones		0.899	6858.09	6065.07	6957.37	5075.03	5521.65	6223.87	5762.87	5898.6
3-Hydroxycinnamic acid	2.425	165.055		[M+H]+	C9H8O3	Phenylpropanoids and polyketides	Cinnamic acids and derivatives	Hydroxycinnamic acids and derivatives	C12621	0.81	12145	10807.7	11699.7	8803.34	8144.03	8694.25	9035.19	9099.43
3-Hydroxypyridine	1.181	96.0437		[M+H]+	C5H5NO	Organoheterocyclic compounds	Pyridines and derivatives	Hydroxypyridines		0.895	52704.1	53229.5	51709.3	52143.1	49485.4	54383.7	49965.8	50269.6
3-Methyladenine	2.234	150.077		[M+H]+	C6H7N5	Organoheterocyclic compounds	Imidazopyrimidines	Purines and purine derivatives		0.794	19101.4	19767.5	20739.7	13120.6	12634.3	13032.2	15351.1	15488.2
3-n-Butylphathlide	3.743	191.107		[M+H]+	C12H14O2					0.796	653396	652397	693823	500407	484108	489397	558127	561575
3-O-Methylfunicone	6.232	411.104		[M+Na]+	C20H20O8	Organic oxygen compounds	Organooxygen compounds	Carbonyl compounds		0.824	18209	20111.7	21421.4	10326.5	9784.87	9024.89	15111.2	15192.5
(3R,4S)-3-Azaniumyl-4-methylhexanoate	2.255	146.117		[M+H]+	C7H15NO2	Organic acids and derivatives	Carboxylic acids and derivatives	Amino acids, peptides, and analogues		0.734	7985.68	8353.1	8095.5	6642.18	5504.99	6349.19	6473.91	6430.19
(3S,4R,5S,8R,9E,12S,14S,15R,16S,18R,19R,26As)-5,6,8,11,12,13,14,15,16,17,18,19,24,25,26,26a-Hexadecahydro-5,19-dihydroxy-3-[(1E)-2-[(1R,3R,4R)-4-hydroxy-3-methoxycyclohexyl]-1-methylethenyl]-14,16-dimethoxy-4,10,12,18-tetramethyl-8-(2-propen-1-yl)-15,19-epoxy-3H-pyrido[2,1-c][1,4]oxaazacyclotricosine-1,7,20,21(4H,23H)-tetrone	11.703	826.492		[M+Na]+	C44H69NO12	Phenylpropanoids and polyketides	Macrolide lactams			0.715	31312.9	26699.5	22998.9	39473.2	39809.7	35269	25258.4	25597.8
(3S,8As)-3-Isobutylhexahydropyrrolo[1,2-a]pyrazine-1,4-dione	4.271	211.141		[M+H]+	C11H18N2O2	Organic acids and derivatives	Carboxylic acids and derivatives	Amino acids, peptides, and analogues		0.912	49017.4	52855.3	55147.1	54724.4	54223.7	57069	50760.4	50730.6
(+)-4,11-Eudesmadien-3-one	6.155	219.175		[M+H]+	C15H22O	Lipids and lipid-like molecules	Prenol lipids	Sesquiterpenoids		0.701	63353.7	62877.7	64986.9	52684.6	51055	51706.7	53990.2	54418.5
4-(1,3-Benzodioxol-5-ylmethyl)-3-[(3,4-dimethoxyphenyl)methyl]oxolan-2-one	4.411	393.129		[M+Na]+	C21H22O6	Lignans, neolignans and related compounds	Furanoid lignans	Tetrahydrofuran lignans		0.831	18518.6	18236.1	15070.7	19595.6	16943.8	19095.6	19219.1	19857.3
4-[(2R,3R,4S,5S,6R)-3,4,5-trihydroxy-6-(hydroxymethyl)oxan-2-yl]oxypentan-2-yl (E)-3-(4-hydroxyphenyl)prop-2-enoate	5.943	435.162		[M+Na]+	C20H28O9	Lipids and lipid-like molecules	Fatty Acyls	Fatty acyl glycosides		0.869	30966.6	33009.4	33344	26544.1	24871.5	24532	28801.6	29220.1
4-[3-(Beta-D-glucopyranosyloxy)-4-hydroxy-2,6,6-trimethyl-1-cyclohexen-1-yl]-2-butanone	5.068	371.201		[M-H2O+H]+	C19H32O8	Lipids and lipid-like molecules	Prenol lipids	Terpene glycosides		0.847	121752	139415	130366	101434	102399	88654.8	95544.4	95622.4
4-[3-Methyl-5-(5,6,7-trihydroxy-1,2,4a,5-tetramethyl-3,4,6,7,8,8a-hexahydro-2H-naphthalen-1-yl)pentoxy]-4-oxobutanoic acid	5.956	487.268		[M-H+2Na]+	C24H42O7	Lipids and lipid-like molecules	Prenol lipids	Diterpenoids		0.778	12096.8	14840.4	15494	10271.1	10483.3	12795.3	10790	10705
4,4,8,10,14-Pentamethyl-17-(4,5,6-trihydroxy-6-methylheptan-2-yl)-2,5,6,7,9,15-hexahydro-1H-cyclopenta[a]phenanthrene-3,16-dione	8.795	509.323		[M+Na]+	C30H46O5	Lipids and lipid-like molecules	Prenol lipids	Triterpenoids		0.728	6329.95	6787.1	5938.1	4641.96	7131.81	6742.73	5172.51	5254.58
4-[4-(beta-D-Glucopyranosyloxy)-2-hydroxy-2,6,6-trimethylcyclohexylidene]-3-buten-2-one	3.89	409.183		[M+Na]+	C19H30O8	Lipids and lipid-like molecules	Prenol lipids	Terpene glycosides		0.858	1.30952e+06	1.27922e+06	1.38672e+06	1.08506e+06	1.0306e+06	1.01235e+06	1.13781e+06	1.14366e+06
4-Acetyl-2-hydroxyphenyl 2-O-beta-D-fructofuranosyl-beta-D-xylopyranoside	2.898	469.128		[M+Na]+	C19H26O12	Organic oxygen compounds	Organooxygen compounds	Carbohydrates and carbohydrate conjugates		0.791	8738.59	8586.09	9035.34	6859.22	6535.04	7837.07	7384.77	7454.26
4-Aminobenzoic acid	3.348	138.054		[M+H]+	C7H7NO2	Benzenoids	Benzene and substituted derivatives	Benzoic acids and derivatives	C00568	0.805	8239.18	7873.63	8311.06	6110.83	6864.01	6998.73	7583.21	7664.18
4-[Formyl(6-methoxyquinolin-8-yl)amino]pentanoic acid	3.169	303.139		[M+H]+	C16H18N2O4	Organoheterocyclic compounds	Quinolines and derivatives			0.727	8802.61	10141.2	9826.16	7125.73	7789.44	7944.14	8573.45	8702.69
4-Guanidinobutyric acid	0.701	146.093		[M+H]+	C5H11N3O2	Organic acids and derivatives	Carboxylic acids and derivatives	Amino acids, peptides, and analogues	C01035	0.77	192405	189436	191951	179571	177117	184672	189796	190729
4-Hydroxy-3-[(2E,6E)-4-hydroxy-3,7,11-trimethyldodeca-2,6,10-trienyl]benzoic acid	8.073	381.207		[M+Na]+	C22H30O4	Lipids and lipid-like molecules	Prenol lipids	Sesquiterpenoids		0.716	7039.81	7863.14	12073.4	5794.08	5703.59	5351.64	6320.73	6306.17
4'-Hydroxy-3',4,5',6,6',7-hexamethylspiro[2-oxabicyclo[2.2.2]octane-8,2'-oxane]-3,5-dione	6.892	333.161		[M+Na]+	C17H26O5	Organoheterocyclic compounds	Lactones	Delta valerolactones		0.705	13196.7	13259.6	19484.6	9668.26	8273.64	9890.77	13142.5	12573.6
(4-Hydroxy-3,5-dimethoxyphenyl)methyl-beta-D-glucopyranoside	2.441	369.113		[M+Na]+	C15H22O9	Organic oxygen compounds	Organooxygen compounds	Carbohydrates and carbohydrate conjugates		0.871	55530.8	60528.8	60105.5	42698.5	41394.8	42954.7	47836.1	48187.1
4-Hydroxy-6-methyl-3-methylidene-5-[5-[(2R,3R,4S,5S,6R)-3,4,5-trihydroxy-6-(hydroxymethyl)oxan-2-yl]oxypentan-2-yl]-3a,4,7,7a-tetrahydro-1-benzofuran-2-one	4.374	429.207		[M+H]+	C21H32O9	Lipids and lipid-like molecules	Prenol lipids	Terpene lactones		0.805	23903.3	26830.4	23972.1	20880.8	20395.8	24510.5	21606.4	21412.3
4-Hydroxymandelonitrile	1.196	150.051		[M+H]+	C8H7NO2	Benzenoids	Phenols	1-hydroxy-2-unsubstituted benzenoids		0.772	12882.7	15528.7	12036.1	10969.9	11370.4	10743.6	13183	13382
4'-Methoxyflavone	9.389	451.131		[2M-3H2O+H]+	C16H12O3	Phenylpropanoids and polyketides	Flavonoids	O-methylated flavonoids		0.73	12383.8	14961.5	14658	12939.4	12085.3	16376.7	12621.9	12303.5
4-Methyl-5-thiazoleethanol	3.081	144.046		[M+H]+	C6H9NOS	Organoheterocyclic compounds	Azoles	Thiazoles	C04294	0.929	14071.5	13801.1	14047.1	12829.2	12823.2	12925.3	12728.4	12774.1
4-Methylesculetin	3.387	193.046		[M+H]+	C10H8O4	Phenylpropanoids and polyketides	Coumarins and derivatives	Hydroxycoumarins		0.793	6243.92	5999.69	6705.84	6483.07	5293.43	5180.78	5179.68	5174.3
4'-O-b-D-Glucosyl-5-O-methylvisamminol	4.423	453.174		[M+H]+	C22H28O10	Organoheterocyclic compounds	Benzopyrans	1-benzopyrans		0.811	21185.5	20098.5	20327.3	15419.8	14795.8	15954.9	16842.3	16989.8
5-(1,2,4a,5-Tetramethyl-7-oxo-3,4,8,8a-tetrahydro-2H-naphthalen-1-yl)-3-methylpentanoic acid	5.525	321.243		[M+H]+	C20H32O3	Lipids and lipid-like molecules	Prenol lipids	Diterpenoids		0.804	252975	271234	271178	149110	145795	154701	200332	202254
5‐(1‐benzofuran‐2‐yl)‐N,N‐dimethyl‐2‐[4‐(piperazin‐1‐yl)phenyl]‐1,3‐thiazole‐4‐carboxamide	3.814	455.148		[M+Na]+	C24H24N4O2S	Organoheterocyclic compounds	Diazinanes	Piperazines		0.803	10534.8	10316.2	12560.8	10446.2	10108.2	10889.3	10348.6	10437.1
5-[(1R,3S,5R,8S)-3-(beta-D-glucopyranosyloxy)-8-hydroxy-1,5-dimethyl-6-oxabicyclo[3.2.1]oct-8-yl]-3-methyl-, (2Z,4E)-2,4-pentadienoic acid	6.381	467.186		[M+Na]+	C21H32O10	Lipids and lipid-like molecules	Prenol lipids	Sesquiterpenoids		0.756	8663.56	7330.16	10929.7	7104.1	7455.27	8001.04	7220.27	7216.73
5-(6-Methyl-6-hydroxyoctyl)furan-2(5H)-one	4.697	209.152		[M-H2O+H]+	C13H22O3	Organoheterocyclic compounds	Dihydrofurans	Furanones		0.706	88973.4	91319.5	94950.1	61384.4	60539.7	63146.1	71390.7	71270.7
5-(6-Methyl-7-oxooctyl)furan-2(5H)-one	4.337	225.146		[M+H]+	C13H20O3	Organoheterocyclic compounds	Dihydrofurans	Furanones		0.763	33300.2	33272.3	39513.8	25581.7	24666.7	25139.9	27811.1	27766.7
5,7-Dihydroxyflavanone	7.054	257.079		[M+H]+	C15H12O4	Phenylpropanoids and polyketides	Flavonoids	Flavans		0.877	10659.9	10380	10986.3	7508.76	6438.98	6869.87	8476.2	8551.77
5,7-Dimethoxyflavanone	7.438	285.107		[M+H]+	C17H16O4	Phenylpropanoids and polyketides	Flavonoids	O-methylated flavonoids		0.812	8923.49	10001.4	10023.6	4734.23	4958.99	4938.25	6636.47	6476.8
5,7-Dimethoxyflavone	7.481	283.095		[M+H]+	C17H14O4	Phenylpropanoids and polyketides	Flavonoids	O-methylated flavonoids	C10029	0.894	14074.1	13272.3	10143.7	8233.96	8136.37	8680.93	10711.3	10683.5
5|A-Androst-1-ene-3|A,17|A-diol	12.663	255.208		[M-2H2O+H]+	C19H30O2	Lipids and lipid-like molecules	Steroids and steroid derivatives	Androstane steroids		0.729	5413.7	6162.32	28131.2	7988.13	10252.2	9959.24	12184.3	12196.6
(5-Benzoyloxy-4,6-dihydroxy-3-methoxycyclohexen-1-yl)methyl benzoate	3.364	437.101		[M+K]+	C22H22O7	Benzenoids	Benzene and substituted derivatives	Benzoic acids and derivatives		0.764	6770.81	5888.08	7220.95	7412.86	7312.88	7273.24	6783.69	6870.93
5-Cyclohexadecen-1-one	7.322	237.232		[M+H]+	C16H28O	Organic oxygen compounds	Organooxygen compounds	Carbonyl compounds		0.738	31819.4	29295.8	29905.6	41655.4	29712.5	27811.3	30224.9	30240.1
5-Hydroxy-2',4',7,8-tetramethoxyflavone	7.174	359.11		[M+H]+	C19H18O7	Phenylpropanoids and polyketides	Flavonoids	O-methylated flavonoids		0.771	3908.74	3412.64	3788.93	1645.04	1842.87	1854.93	2372.04	2336.32
5-Hydroxy-7-[4-hydroxy-2-methoxy-3-(3-methylbut-2-enyl)phenyl]-2,2-dimethyl-7,8-dihydropyrano[3,2-g]chromen-6-one	9.831	459.179		[M+Na]+	C26H28O6	Phenylpropanoids and polyketides	Isoflavonoids	Isoflavans		0.779	12584.2	13959.9	20974.7	17265.5	12882.8	15303.5	22602.4	22971.5
5-Hydroxy-7,8-dimethoxyflavanone	5.525	301.107		[M+H]+	C17H16O5	Phenylpropanoids and polyketides	Flavonoids	O-methylated flavonoids		0.938	1.97983e+07	2.0184e+07	2.00513e+07	1.26066e+07	1.22241e+07	1.30199e+07	1.58533e+07	1.5877e+07
5-Hydroxyindole-3-acetic acid	3.348	192.065		[M+H]+	C10H9NO3	Organoheterocyclic compounds	Indoles and derivatives	Indolyl carboxylic acids and derivatives	C05635	0.733	5459.94	5244.99	5193.12	4584.99	4280.55	4874.83	4783.89	4811.62
5-Hydroxymethylfurfural	1.969	127.037		[M+H]+	C6H6O3					0.894	49640.1	50445.4	52640.7	60966.9	60060	63808.9	52224	51890.5
5-Methoxy-3-methyl-4-[(2S,3R,4S,5S,6R)-3,4,5-trihydroxy-6-[[(2R,3R,4S,5S,6R)-3,4,5-trihydroxy-6-(hydroxymethyl)oxan-2-yl]oxymethyl]oxan-2-yl]oxy-3H-benzo[f][2]benzofuran-1-one	5.291	591.167		[M+Na]+	C26H32O14	Organic oxygen compounds	Organooxygen compounds	Carbohydrates and carbohydrate conjugates		0.717	7698.47	7078.46	7666.5	6282.66	5488.62	7477.21	6647.58	6839.91
5-Methylcytosine	0.813	126.066		[M+H]+	C5H7N3O	Organoheterocyclic compounds	Diazines	Pyrimidines and pyrimidine derivatives	C02376	0.855	15217.5	15523.3	14450.7	16118.7	16370.6	14962.6	14178.2	14543.8
6-[2-Hydroxy-3-methyl-3-[(2S,3R,4S,5S,6R)-3,4,5-trihydroxy-6-(hydroxymethyl)oxan-2-yl]oxybutyl]-5,7-dimethoxychromen-2-one	4.854	493.166		[M+Na]+	C22H30O11	Lipids and lipid-like molecules	Fatty Acyls	Fatty acyl glycosides		0.774	371561	375720	369068	321238	320673	335295	332887	334358
6-[3-[(3,4-Dimethoxyphenyl)methyl]-4-methoxy-2-(methoxymethyl)butyl]-4-methoxy-1,3-benzodioxole	7.999	415.212		[M-H2O+H]+	C24H32O7	Lignans, neolignans and related compounds	Dibenzylbutane lignans			0.888	3.29658e+06	4.88568e+06	5.59059e+06	7.45417e+06	5.12772e+06	4.90438e+06	4.9009e+06	4.91085e+06
6-[(4E,6E)-2,3-Dihydroxy-4,6-dimethyl-7-(2,4,5-trimethyl-3,6-dioxabicyclo[3.1.0]hexan-2-yl)hepta-4,6-dien-2-yl]-4-methoxy-3,5-dimethylpyran-2-one	4.645	473.198		[M+K]+	C24H34O7	Lipids and lipid-like molecules	Fatty Acyls	Fatty alcohols		0.734	264748	259622	336871	165235	149233	181986	187950	189750
6-{9a,11a-dimethyl-1H,2H,3H,3aH,3bH,4H,8H,9H,9bH,10H,11H-cyclopenta[a]phenanthren-1-yl}-3-ethyl-2-methylheptane	12.868	397.383		[M+H]+	C29H48					0.857	1.0344e+06	1.04354e+06	1.03188e+06	1.77984e+06	1.67833e+06	1.84914e+06	1.35599e+06	1.36265e+06
6a,7,8-Trihydroxy-3-methyl-3,4,5,6,7,12a-hexahydro-2H-benzo[a]anthracene-1,12-dione	0.701	351.125		[M+Na]+	C19H20O5	Benzenoids	Tetralins			0.839	21332.8	22623	21154.3	18598.8	19340.9	21623	16445.3	15668.3
6-(beta-D-Glucopyranosyloxy)-4,5,6,7,8,8a-hexahydro-5-hydroxy-5-(1-hydroxy-1-methylethyl)-3,8-dimethyl-2(1H)-azulenone	4.546	453.207		[M+Na]+	C21H34O9	Lipids and lipid-like molecules	Prenol lipids	Terpene glycosides		0.716	83581.5	78599.1	85198.2	70899.8	75277.6	78597.4	76293	76715
[6]-Gingerol	5.695	295.185		[M+H]+	C17H26O4	Benzenoids	Phenols	Methoxyphenols	C10462	0.818	34482.6	35043.1	35362	20948.2	21695.1	32504.3	25680.5	24114
6-methoxyquinoline	3.628	160.074		[M+H]+	C10H9NO					0.745	5861.97	5603.62	6383.51	3488.08	2568.08	3291.32	4564.33	4590.22
6-Methylcoumarin	3.877	161.057		[M+H]+	C10H8O2	Phenylpropanoids and polyketides	Coumarins and derivatives			0.751	16091.2	14010.2	12724.6	14474.5	15645.9	14159.4	12479.6	12534.6
6-O-beta-D-glucopyranosyl-1-O-[(2,6,6-trimethyl-1-cyclohexen-1-yl)carbonyl]-beta-D-glucopyranose	5.931	515.207		[M+Na]+	C22H36O12	Organic oxygen compounds	Organooxygen compounds	Carbohydrates and carbohydrate conjugates		0.821	44277.4	54212.5	56000.2	30386.4	33333.1	31974.6	41179	42404.8
7,9-Dimethoxy-6-(4-methoxyphenyl)-8H-[1,3]dioxolo[4,5-g]chromen-8-one	7.147	357.097		[M+H]+	C19H16O7	Phenylpropanoids and polyketides	Flavonoids	O-methylated flavonoids		0.8	13602.4	13239.4	12872.6	6213.3	5967.44	6119.32	9205.14	9273.34
(7E,13E)-9,15-Dihydroxy-4,10,16-trimethyl-1,5,11-trioxacyclohexadeca-7,13-diene-2,6,12-trione	4.119	365.12		[M+Na]+	C16H22O8	Phenylpropanoids and polyketides	Macrolides and analogues			0.824	37014	36765.9	35703.6	30360.2	30346.3	26400	32330.1	32558
7''-ethyl-6-methyl-4'',7''-dihydro-3''H-dispiro[oxane-2,6'-[7,9,12]triazatricyclo[6.3.1.04,12]dodecane-10',2''-oxepin]-8'-en-3-ol	7.087	376.259		[M+H]+	C21H33N3O3					0.906	528294	371919	503836	452167	410565	464382	2.10855e+06	2.11679e+06
7-Hydroxy-4-[(3Z)-5-hydroxy-3-methyl-3-penten-1-yl]-4a,8,8-trimethyl-3-methylenedecahydro-2-naphthalenyl beta-D-mannopyranoside	7.479	507.286		[M+Na]+	C26H44O8	Lipids and lipid-like molecules	Prenol lipids	Terpene glycosides		0.817	20455.2	21146.3	19372.2	20871.6	14351.5	21702.5	21876.2	23235.2
7-Ketocholesterol	11.991	401.34		[M+H]+	C27H44O2	Lipids and lipid-like molecules	Steroids and steroid derivatives	Cholestane steroids		0.781	35114.5	32046.5	26787.5	37445.9	43324.7	29140.4	34228.1	33708.9
7-Methoxycoumarin	3.893	177.054		[M+H]+	C10H8O3	Phenylpropanoids and polyketides	Coumarins and derivatives		C09268	0.772	48708.1	46228.4	51734.6	54138.2	55321.2	56126.8	49996.8	50209.4
7(S)-Chloro-7-deoxylincomycin	4.555	425.176		[M+H]+	C18H33ClN2O5S	Organic acids and derivatives	Carboxylic acids and derivatives	Amino acids, peptides, and analogues	C06914	0.761	22673.5	22195.6	20396.7	22746.2	19833	24434.7	19905.3	19589.4
8-(2,3-Dihydroxy-3-methylbutyl)-5,7-dimethoxy-2-phenyl-2,3-dihydrochromen-4-one	7.173	425.135		[M+K]+	C22H26O6	Phenylpropanoids and polyketides	Flavonoids	Flavans		0.871	14539.7	15852.5	14708.9	18406.9	17999.3	18019.3	15403.9	15488.7
[8-[2-(3-Methylbutanoyloxy)propan-2-yl]-2-oxo-8,9-dihydrofuro[2,3-h]chromen-9-yl] 3-methylbutanoate	8.721	469.163		[M+K]+	C24H30O7	Phenylpropanoids and polyketides	Coumarins and derivatives	Furanocoumarins		0.747	8429.57	8412.13	6583.7	9876.21	5381.35	6428.95	7308.32	7294.6
8-(2,6-Diethyl-4-methylphenyl)tetrahydropyrazolo(1,2-d)(1,4,5)oxadiazepine-7,9-dione	9.141	317.198		[M+H]+	C18H24N2O3	Benzenoids	Benzene and substituted derivatives	Toluenes		0.737	15713.8	64982.9	72654.9	22133.8	73351.8	77398.3	66584.9	65101.2
8-[3-Oxo-2-[(E)-pent-2-enyl]cyclopenten-1-yl]octanoic acid	6.753	293.209		[M+H]+	C18H28O3	Lipids and lipid-like molecules	Fatty Acyls	Fatty acids and conjugates		0.799	217602	221756	230735	154154	151107	159865	171299	172715
8-Acetamido-2-methyl-7-oxononanoic acid	3.115	266.138		[M+Na]+	C12H21NO4	Lipids and lipid-like molecules	Fatty Acyls	Fatty acids and conjugates		0.737	11476.1	11249.7	10296.4	8273.52	5833.01	4689.41	5844.74	5858.17
8-Hydroxy-2,7,7,11,15-pentamethyl-5,12,16-trioxapentacyclo[9.8.0.0(2),.0,.0(1)(3),(1)]nonadec-13(18)-ene-3,17-dione	9.73	399.176		[M+Na]+	C21H28O6	Organoheterocyclic compounds	Naphthopyrans			0.762	6693.14	7440.8	10051.4	8405.56	6763.3	7359.19	9248.5	9389.08
8-Hydroxy-9,10-epoxystearic acid	8.786	337.244		[M+Na]+	C18H34O4	Lipids and lipid-like molecules	Fatty Acyls	Lineolic acids and derivatives		0.728	11396.4	6544.23	11254.9	11641.1	6846.86	8804.32	14833.2	15499.7
8-Hydroxypinoresinol 4'-glucoside	4.88	554.222		[M+NH4]+	C26H32O12	Lignans, neolignans and related compounds	Lignan glycosides			0.736	17185.1	18256.2	18911.5	18321.8	15564.4	18432.2	16216.2	15871.4
9,10-Epoxyeremanthin	10.204	284.331		[M+K]+	C15H18O3	Organoheterocyclic compounds	Lactones	Gamma butyrolactones		0.776	20044.2	27233.2	22216.9	30488.7	24765.2	29456.6	295772	295841
9-Epiblumenol B	5.722	209.154		[M-H2O+H]+	C13H22O3	Lipids and lipid-like molecules	Prenol lipids	Sesquiterpenoids		0.762	443743	445132	458791	315814	310654	340317	362006	363669
9H-Pyrido[3,4-B]indole	3.082	169.074		[M+H]+	C11H8N2	Organoheterocyclic compounds	Indoles and derivatives	Pyridoindoles	C20157	0.76	10958.4	9087.78	11464.3	10684.6	7382.73	6800.81	8464.22	8628.26
9-Methoxycamptothecin	5.809	379.135		[M+H]+	C21H18N2O5	Alkaloids and derivatives	Camptothecins			0.744	36783.2	35051.9	34423.8	23685.5	23347.7	25272.3	27061.5	27100.3
9-Oxooctadeca-10,12-dienoic acid	8.424	295.225		[M+H]+	C18H30O3	Lipids and lipid-like molecules	Fatty Acyls	Lineolic acids and derivatives		0.701	139769	140048	165089	85316.1	74858.9	80924.5	102022	102091
[(9R,10R)-10-Acetyloxy-8,8-dimethyl-2-oxo-9,10-dihydropyrano[2,3-f]chromen-9-yl] 2-methylbutanoate	5.971	411.141		[M+Na]+	C21H24O7	Phenylpropanoids and polyketides	Coumarins and derivatives	Pyranocoumarins		0.724	94977.1	96265.8	105958	32556.3	32932.9	34254.7	57757.9	57945.3
9s,13r-12-Oxophytodienoic Acid	8.046	275.2		[M-H2O+H]+	C18H28O3	Lipids and lipid-like molecules	Fatty Acyls	Eicosanoids		0.809	43032.8	28706.1	27074	13813.1	12782.9	17405.7	21018.7	21677.3
Acetyl-Leu-Leu-Arg-al	11.086	427.303		[M+H]+	C20H38N6O4	Organic acids and derivatives	Carboxylic acids and derivatives	Amino acids, peptides, and analogues		0.918	278720	98094.6	157266	346312	328211	323640	124144	124039
Acetylornithine	0.689	175.106		[M+H]+	C7H14N2O3	Organic acids and derivatives	Carboxylic acids and derivatives	Amino acids, peptides, and analogues		0.765	129065	135008	133533	100066	103328	104541	113511	114000
Achalensolide	5.789	264.158		[M+NH4]+	C15H18O3	Lipids and lipid-like molecules	Prenol lipids	Terpene lactones		0.756	53821	57635.1	58080.5	38602.4	38092.5	38313.1	44370.3	44430.4
Aerucyclamide A	5.433	535.212		[M+H]+	C24H34N6O4S2	Organic acids and derivatives	Carboxylic acids and derivatives	Amino acids, peptides, and analogues		0.786	6969.76	5475.73	12843.7	6878.63	5030.51	5687.31	6197.31	6538.74
Ailanthone	4.338	399.14		[M+Na]+		Lipids and lipid-like molecules	Prenol lipids	Terpene lactones		0.794	13189.3	13877.3	16942.2	14909.7	14426.2	15284.9	15226.9	15308.8
Alantrypinone	4.611	395.108		[M+Na]+	C21H16N4O3	Organoheterocyclic compounds	Pyridopyrimidines			0.785	136987	135418	138411	107831	110767	116354	118140	118225
Albiflorin	5.364	503.154		[M+Na]+	C23H28O11	Lipids and lipid-like molecules	Prenol lipids	Terpene glycosides		0.782	6324.2	6472.55	5628.68	3956.21	3734.54	4264.13	5155.3	5257.62
Albocycline	7.249	309.206		[M+H]+	C18H28O4	Phenylpropanoids and polyketides	Macrolides and analogues			0.765	64626.5	68365.5	72234.6	34642.5	33119.5	34456.9	46969.4	47247.6
Alfentanil	8.166	417.26		[M+H]+	C21H32N6O3	Benzenoids	Benzene and substituted derivatives	Anilides	C08005	0.714	13604.6	9835.03	14132.8	8839.16	6278.28	9978.42	10648.2	10653.8
Alisol B	9.354	495.343		[M+Na]+		Lipids and lipid-like molecules	Prenol lipids	Triterpenoids		0.794	9619.47	9159.63	7527.56	25402	22319.3	22864.2	15473.8	15657.6
(all-E)-beta-Cryptoxanthin	8.5	553.296		[M+H]+	C40H56O	Lipids and lipid-like molecules	Prenol lipids	Tetraterpenoids		0.792	27309.6	32921.6	56908.7	21885.1	21375.7	18899.7	26817.6	26293.1
Aloe-emodin	6.215	271.06		[M+H]+	C15H10O5	Benzenoids	Anthracenes	Anthraquinones	C10294	0.927	51861	52238.5	52499.6	28913.8	27478.5	32031.2	39428.8	39542.2
alpha-Spinasterol	12.672	395.366		[M+H-H2O]+		Lipids and lipid-like molecules	Steroids and steroid derivatives	Stigmastanes and derivatives		0.871	55320.9	60651.3	560040	71514.8	69291.6	74960.9	135201	133908
Alteichin	6.518	351.213		[M+H]+	C20H14O6	Benzenoids	Perylenequinones			0.779	69880.9	73531.5	85043.3	54670.4	43941.9	53195	57961.7	59194
Anabasine	1.944	163.086		[M+H]+	C10H14N2	Alkaloids and derivatives			C06180	0.824	26561.4	25350.9	25441.1	19890.3	21116.9	22438.2	22005.3	22218.5
Anileridine	7.244	353.226		[M+H]+	C22H28N2O2	Organoheterocyclic compounds	Piperidines	Phenylpiperidines		0.769	58787.2	59534.3	105184	42609.8	41519.7	29643.9	64975.1	62574.7
Arctiin	5.375	557.199		[M+Na]+	C27H34O11	Lignans, neolignans and related compounds	Lignan glycosides			0.804	131758	130017	133393	60768.2	54463.4	62879.6	81663.7	82327
Arglabin	5.202	247.131		[M+H]+	C15H18O3					0.705	25843.4	24270.3	25407.3	23776.6	22554.9	24229.4	23407.3	23579.8
Aspergamid B	4.114	470.2		[M+Na]+	C26H29N3O4	Organoheterocyclic compounds	Benzopyrans	1-benzopyrans		0.735	12363.9	12143.1	11363.9	8543.04	9057.7	10312.3	10075.6	9976.4
Asteriaceramide A	13.986	626.567		[M+H]+	C38H75NO5					0.715	12215.5	13104.9	11352.3	15279.8	15938.2	17436.9	13885.8	13390.3
Atractylenolide II	6.084	233.152		[M+H]+	C15H20O2					0.771	72485.2	65056.9	67922	64748.8	62520.1	62085.3	61789.6	62076.4
Atractylodin	7.197	183.08		[M+H]+	C13H10O					0.847	20979.9	17647.1	14141.9	20186.4	20205.8	16930.2	18534.2	19762.4
Aurantiamide	7.109	403.198		[M+H]+	C25H26N2O3	Organic acids and derivatives	Carboxylic acids and derivatives	Amino acids, peptides, and analogues		0.778	15127.2	14904.8	18167.4	12663.6	11436.5	12649.9	13378.9	13337.7
Avocadene 2-acetate	10.97	351.249		[M+Na]+	C19H36O4	Lipids and lipid-like molecules	Fatty Acyls	Fatty alcohols		0.794	21784.5	29782.4	34530.2	62702.1	73866.3	76230.6	46140.9	45587.9
Barbaloin	6.703	441.115		[M+Na]+		Benzenoids	Anthracenes			0.739	55972.1	57370	59611.8	27244.6	25662.4	28959.4	40346.9	40125.4
Benzoylcholine	3.05	208.13		[M]+	[C12H18NO2]+	Benzenoids	Benzene and substituted derivatives	Benzoic acids and derivatives		0.887	29803	30487.7	30786	28617.5	27556.2	27912.2	27702.6	27877.1
Benzyl 2-naphthyl ether	2.192	235.105		[M+H]+	C17H14O	Benzenoids	Naphthalenes			0.701	7146.98	7742.34	10001.6	6676.66	5524.75	5731.41	4327.08	4231.47
Benzylideneacetone	5.225	147.079		[M+H]+	C10H10O	Benzenoids	Benzene and substituted derivatives	Styrenes		0.749	71168.8	73704.4	83789.6	54287.5	54999.1	54826.4	62200.8	62271.9
beta-Gentiobiose	0.657	360.15		[M+NH4]+	C12H22O11	Organic oxygen compounds	Organooxygen compounds	Carbohydrates and carbohydrate conjugates		0.875	307740	316223	344954	216584	220421	213131	257829	259086
Betaine	0.657	118.085		[M+H]+	C5H11NO2	Organic acids and derivatives	Carboxylic acids and derivatives	Amino acids, peptides, and analogues		0.946	497320	495009	481431	439631	428519	459823	472736	473652
Biflorin	4.873	331.12		[M+Na]+	C20H20O3	Benzenoids	Naphthalenes	Naphthoquinones		0.779	21632.7	22674.8	23290.7	17861.8	16960.8	17681	18895.2	18879.8
Biochanin A	6.811	307.056		[M+Na]+	C16H12O5	Phenylpropanoids and polyketides	Isoflavonoids	O-methylated isoflavonoids	C00814	0.808	334447	324850	330286	170457	167540	183980	238840	240427
Bruceine D	3.475	433.143		[M+Na]+		Lipids and lipid-like molecules	Prenol lipids	Terpene lactones		0.715	13692.1	9454.2	11394.6	13229.6	10672.7	11494.8	11996.2	11850.4
Brucine	6.598	395.201		[M+H]+	C23H26N2O4	Alkaloids and derivatives	Strychnos alkaloids			0.781	23172	22546.1	21464.2	30069.1	27469	27726.1	26372.5	28493.9
Bryodulcosigenin	10.663	497.357		[M+Na]+		Lipids and lipid-like molecules	Steroids and steroid derivatives	Cucurbitacins		0.802	2807.87	1829.3	26445.8	7254.74	5961.68	8609.25	8165.25	8248.2
Caffeine	8.861	195.1		[M+H]+	C8H10N4O2	Organoheterocyclic compounds	Imidazopyrimidines	Purines and purine derivatives	C07481	0.7	21310.9	15926.1	19430.1	22026.4	17180.2	22507	17564.2	17263.1
Campesterol	12.692	383.365		[M+H-H2O]+		Lipids and lipid-like molecules	Steroids and steroid derivatives	Ergostane steroids		0.812	75130	75073.3	77231	131160	121732	142215	96091	95767.7
Camphor	5.189	153.126		[M+H]+	C10H16O	Lipids and lipid-like molecules	Prenol lipids	Monoterpenoids		0.763	32294.2	23910	30669.2	31841.3	24489.2	32210.7	29028.5	30015.5
Camptothecin	5.331	349.125		[M+H]+	C20H16N2O4	Alkaloids and derivatives	Camptothecins			0.751	1.69621e+06	1.64887e+06	1.69471e+06	1.46121e+06	1.41363e+06	1.56995e+06	1.53993e+06	1.54262e+06
Chaetoglobosin A	9.377	551.265		[M+Na]+	C32H36N2O5	Alkaloids and derivatives	Cytochalasans	Chaetoglobosins		0.723	3612.21	3960.14	3528.73	5915.64	4781.68	5524.69	4827.3	4798.16
Choline	0.655	104.107		[M]+	[C5H14NO]+	Organic nitrogen compounds	Organonitrogen compounds	Quaternary ammonium salts	C00114	0.873	4.20555e+06	4.05113e+06	4.13403e+06	3.65839e+06	3.7746e+06	3.91014e+06	3.93437e+06	3.95352e+06
Chrysoeriol	5.77	301.07		[M+H]+	C16H12O6	Phenylpropanoids and polyketides	Flavonoids	O-methylated flavonoids	C04293	0.908	151796	135391	124060	86733.7	81020.7	110557	124673	125227
Cimifugin	4.343	307.115		[M+H]+	C16H18O6	Organoheterocyclic compounds	Benzopyrans	1-benzopyrans		0.85	98331.8	98725.5	98143.1	95677.5	93873.3	101188	94063.7	94514.8
Cinchonidine	5.219	295.185		[M+H]+	C19H22N2O	Alkaloids and derivatives	Cinchona alkaloids		C11379	0.833	53953.3	55330.5	54407.4	44380.4	44835.9	46331.3	47680.1	48045.4
Cinnamaldehyde	10.475	133.1		[M+H]+	C9H8O	Phenylpropanoids and polyketides	Cinnamaldehydes		C00903	0.712	1.05253e+06	944203	1.46017e+06	32565.5	32982.3	40160.9	320860	323375
Cirsimaritin	5.163	315.088		[M+H]+	C17H14O6	Phenylpropanoids and polyketides	Flavonoids	O-methylated flavonoids	C17785	0.833	9485.31	5826.29	11599.2	6084.14	6126.92	7593.9	7737.26	7413.54
Clenbuterol	0.677	277.087		[M+H]+	C12H18Cl2N2O	Benzenoids	Benzene and substituted derivatives	Halobenzenes		0.729	64620.8	61744.5	59203.8	60266.9	55377.6	60908.2	58756.2	58804.7
Clozapine	5.803	327.139		[M+H]+	C18H19ClN4	Organic oxygen compounds	Organooxygen compounds	Ethers	C06924	0.71	9752.71	10380.1	11052.1	9751.71	7733.24	10844.1	9071.98	9140.46
Coniferyl alcohol	4.634	163.075		[M+H-H2O]+		Benzenoids	Phenols	Methoxyphenols	C00590	0.701	212523	215929	222251	167502	158492	168959	179739	179879
Cordycepin	2.12	252.106		[M+H]+	C10H13N5O3	Nucleosides, nucleotides, and analogues	Purine nucleosides	Purine 3'-deoxyribonucleosides		0.877	24906.6	26043.6	26183.5	27701.6	27782.7	31122.5	25525.9	25465.7
Corynoxine	5.031	385.215		[M+H]+	C22H28N2O4					0.843	45604.1	62789.2	47815.3	35040.3	31484.4	36158.8	43247.8	42736.8
Costunolide	7.264	233.152		[M+H]+	C15H20O2	Lipids and lipid-like molecules	Prenol lipids	Terpene lactones		0.802	28061.5	29612.7	30548.7	23620.7	25615.5	19331.3	24385.4	23889.9
Coumaric acid O-glucoside	2.423	344.131		[M+NH4]+	C15H18O8	Organic oxygen compounds	Organooxygen compounds	Carbohydrates and carbohydrate conjugates		0.87	89593.6	95734	96988	63829.2	60462.5	67384.9	70283.9	70318.1
Coumarin	4.692	147.041		[M+H]+	C9H6O2	Phenylpropanoids and polyketides	Coumarins and derivatives		C05851	0.92	34237.4	34080.6	34471.1	21338.1	20585.6	21705.7	26563.1	26805.2
Cucurbitacin D	7.533	539.295		[M+Na]+		Lipids and lipid-like molecules	Steroids and steroid derivatives	Cucurbitacins		0.757	9036.7	10985.9	10733.2	6407.99	4464.52	8299.45	8584.93	8430.6
Cyanidin 3-O-glucoside	4.569	449.107		[M]+	[C21H21O11]+	Phenylpropanoids and polyketides	Flavonoids	Flavonoid glycosides		0.931	103928	104520	110156	47891.6	48454.5	53427.6	72623.9	72818.5
Cyanidin 3-O-rutinoside	5.054	595.167		[M]+	[C27H31O15]+	Phenylpropanoids and polyketides	Flavonoids	Flavonoid glycosides	C08620	0.8	5330.37	6132.96	6794.6	4209.48	4023.54	4633.4	4000.12	3829.83
Cyanin	4.297	611.159		[M]+	[C27H31O16]+	Phenylpropanoids and polyketides	Flavonoids	Flavonoid glycosides		0.876	11040.9	11185.1	16369.4	10185.8	10415.8	8014.4	11613.3	12252.7
Cyclic AMP	10.302	330.338		[M+H]+	C10H12N5O6P	Nucleosides, nucleotides, and analogues	Purine nucleotides	Cyclic purine nucleotides	C00575	0.889	2.45965e+06	1.26083e+06	1.92911e+06	3.66858e+06	3.18834e+06	3.47443e+06	1.7965e+06	1.79511e+06
cyclo[DL-Ala-DL-Trp-DL-Ala-DL-Val-Gly]	3.293	523.207		[M+K]+	C24H32N6O5	Organic acids and derivatives	Carboxylic acids and derivatives	Amino acids, peptides, and analogues		0.752	8633.47	9829.11	9430.84	8844.63	8388.16	9408.89	8103.83	7967.14
(+)-Cycloolivil glucoside	3.941	561.193		[M+Na]+	C26H34O12	Lignans, neolignans and related compounds	Lignan glycosides			0.902	114010	111993	128218	87030.7	87982.6	96387.4	93439.9	92896.4
Cyclo(Val-Pro)	3.301	197.127		[M+H]+	C10H16N2O2	Organic acids and derivatives	Carboxylic acids and derivatives	Amino acids, peptides, and analogues		0.731	26498.4	26816.7	27879	29009.7	25815.3	27052.6	25578.7	25573.3
Cylindrol B	3.8	393.208		[M+Na]+	C23H30O4	Organic oxygen compounds	Organooxygen compounds	Carbonyl compounds		0.841	11698.6	11286.6	11503.8	19030.8	9717.64	11635.6	15040.7	15187
Cytidine	0.698	244.092		[M+H]+	C9H13N3O5	Nucleosides, nucleotides, and analogues	Pyrimidine nucleosides			0.856	17481.4	18190.6	20437.4	23268.7	26201.9	25268.6	21471.6	21580.8
D-Alanyl-D-alanine	11.148	161.095		[M+H]+	C6H12N2O3	Organic acids and derivatives	Carboxylic acids and derivatives	Amino acids, peptides, and analogues	C00993	0.723	34769	30915.3	30091.9	30311.9	29281	27528.8	28375	28842
Daphnetin	2.916	179.032		[M+H]+	C9H6O4	Phenylpropanoids and polyketides	Coumarins and derivatives	Hydroxycoumarins	C03093	0.772	13561.6	13623.1	13718.2	14654.8	14675.3	15625.2	14285.2	14347
Decaethylene glycol	4.255	481.26		[M+Na]+	C20H42O11	Organic oxygen compounds	Organooxygen compounds	Ethers		0.849	18329.1	16514.1	15441.7	19960.1	13762.6	13680.8	20269.8	20207.6
Dehydrocostus lactone	6.687	231.136		[M+H]+	C15H18O2	Lipids and lipid-like molecules	Prenol lipids	Terpene lactones		0.836	53682.7	54073.8	57005.5	30858.7	29162	29938	40774.9	40600.9
Dehydroxynocardamine	3.706	585.371		[M+H]+	C27H48N6O8	Phenylpropanoids and polyketides	Macrolactams			0.762	8666.41	7455.66	6662.89	6062.48	5964.53	6781.26	7054.8	7046.17
delta-Tridecalactone	5.252	213.182		[M+H]+	C13H24O2					0.732	35401.6	37611.8	32735.2	26379.4	25733.5	30909.7	31121.9	31870.4
Demethylnobiletin	6.409	389.119		[M+H]+	C20H20O8	Phenylpropanoids and polyketides	Flavonoids	O-methylated flavonoids		0.841	63373.9	65572.8	64816.5	29469.9	29320.6	29423.5	44846.1	45180.3
Deoxykhivorin	11.497	593.275		[M+Na]+	C32H42O9	Organoheterocyclic compounds	Naphthopyrans			0.861	464298	474452	518636	2.6218e+06	2.25562e+06	3.26305e+06	1.47503e+06	1.47858e+06
Desmedipham	3.568	323.107		[M+Na]+	C16H16N2O4	Benzenoids	Benzene and substituted derivatives	Phenylcarbamic acid esters		0.719	7426.19	7883.05	5445.85	6889.63	6667.77	7287.3	7217.07	7271.68
Dexibuprofen	5.268	207.137		[M+H]+	C13H18O2	Phenylpropanoids and polyketides	Phenylpropanoic acids			0.711	51183.6	51212.4	54477.7	47156.9	43976.3	46202.1	47049.6	47170.5
DG 36:6|DG 18:3_18:3	13.231	630.509		[M+NH4]+	C39H64O5					0.788	47850.3	55379.2	57298.3	77052.8	62887.2	86556.5	53190.9	52984.7
Diaveridine	2.713	261.128		[M+H]+	C13H16N4O2	Benzenoids	Benzene and substituted derivatives	Methoxybenzenes		0.773	11170	9526.17	8913.84	20223	9315.52	9281.32	11118.2	12873.2
Dichotomitin	2.602	359.075		[M+H]+	C18H14O8					0.727	9955.61	9707.8	10603.6	8150.2	9662.7	10252	8860.23	8963.17
Dicyclohexylamine	4.729	182.189		[M+H]+	C12H23N	Organic nitrogen compounds	Organonitrogen compounds	Cyclohexylamines		0.948	26635.3	25316.4	25865.8	39503.7	27139.5	26849.5	27338.6	27460.7
Didymin	5.679	595.197		[M+H]+	C28H34O14	Phenylpropanoids and polyketides	Flavonoids	Flavonoid glycosides		0.717	11905.7	12172.7	11998.8	11668.1	11948.4	11731.4	10049.9	10147.3
Diethyl phthalate	5.54	223.094		[M+H]+	C12H14O4	Benzenoids	Benzene and substituted derivatives	Benzoic acids and derivatives	C14175	0.76	17468.6	25201.1	22253	20728	17472.5	17986.1	21371.8	22676.7
Diethyltoluamide	6.466	192.137		[M+H]+	C12H17NO	Benzenoids	Benzene and substituted derivatives	Toluenes		0.733	6857.63	11269.7	8000.27	11160.8	7420.3	10107.2	8756.7	8601.96
Diffractaic acid	4.815	397.123		[M+Na]+	C20H22O7	Phenylpropanoids and polyketides	Depsides and depsidones			0.702	11127.4	11674.2	12935.9	10923.4	10618.1	10339.5	12150.9	12150.1
Dihydro-3-methylene-4-[(2E)-3-methyl-4-(tetrahydro-4-methyl-5-oxo-2-furanyl)-2-buten-1-yl]-, (4R)-2(3H)-furanone,	2.388	287.11		[M+NH4]+	C15H20O4	Lipids and lipid-like molecules	Prenol lipids	Terpene lactones		0.729	24546.2	23717.2	24349.6	19860.8	17511.6	18678.2	20202.7	20350.1
Dihydrocelastryl diacetate	4.516	559.292		[M+Na]+	C33H44O6	Benzenoids	Phenanthrenes and derivatives			0.732	10691.4	11852.2	11261.1	9757.7	10597	11138.4	10203.7	10245.8
Dihydroconiferin	4.407	362.178		[M+NH4]+	C16H24O8	Organic oxygen compounds	Organooxygen compounds	Carbohydrates and carbohydrate conjugates		0.709	42212.5	47973.7	44097.2	30534	27899.2	27033	31930	32449.6
Dihydrojasmone	6.763	167.141		[M+H]+	C11H18O					0.756	49572.5	46045.4	48497.2	51340.9	44595.4	49222.3	43835.4	44189
Dimethyl phthalate	5.718	195.064		[M+H]+	C10H10O4	Benzenoids	Benzene and substituted derivatives	Benzoic acids and derivatives	C06318	0.702	42505.5	45480	45552	28690.7	27270.4	31857.8	33861.6	34283.5
Dimethyl sulfone	4.263	95.0116		[M+H]+	C2H6O2S	Organosulfur compounds	Sulfonyls	Sulfones	C11142	0.782	143082	155972	161329	100282	110522	98634	122554	123309
Dioctylamine	5.335	242.284		[M+H]+	C16H35N	Organic nitrogen compounds	Organonitrogen compounds	Amines		0.837	69058.8	77535.4	76012.6	114921	71419.5	80495.7	75770.4	75598.4
Dioctyl phthalate	11.649	391.284		[M+H]+	C24H38O4	Benzenoids	Benzene and substituted derivatives	Benzoic acids and derivatives		0.959	323049	340590	347672	437272	328884	356860	360678	356029
Dioscin	9.7	891.473		[M+Na]+		Lipids and lipid-like molecules	Steroids and steroid derivatives	Steroidal glycosides		0.717	241.726	36.4544	12807.8	82.565	63.0562	135.962	1663.02	1677.6
Diosmetin-7-O-rutinoside	6.077	631.161		[M+Na]+	C28H32O15	Phenylpropanoids and polyketides	Flavonoids	Flavonoid glycosides	C10039	0.71	2670.87	2954.88	3875.29	2941.93	3042.11	3151.28	3331.89	3371.68
DL-Isoleucine	0.75	132.109		[M+H]+	C6H13NO2	Organic acids and derivatives	Carboxylic acids and derivatives	Amino acids, peptides, and analogues	C16434	0.815	10964.4	6650.79	33330.6	7310.94	7600.91	8266.31	8553.38	8474.4
DL-Pipecolinic acid	0.825	128.069		[M+H]+	C6H11NO2	Organic acids and derivatives	Carboxylic acids and derivatives	Amino acids, peptides, and analogues	C00408	0.743	24784.4	24745.8	24196.1	20546.5	19999.7	22337.3	22121.3	22243.7
Dormin	5.352	265.143		[M+H]+	C15H20O4	Lipids and lipid-like molecules	Prenol lipids	Sesquiterpenoids		0.707	31349.1	31105.7	30899.4	25914.5	22571.1	25083.6	26850.1	27588.6
Doxazosin	3.986	452.185		[M+H]+	C23H25N5O5	Organoheterocyclic compounds	Diazinanes	Piperazines	C06970	0.744	16358.5	16862.9	16144.1	12757.2	13768.7	12367.1	13567.1	13403.9
Drofenine	9.39	318.24		[M+H]+	C20H31NO2	Benzenoids	Benzene and substituted derivatives			0.734	9961.83	12455.3	18341.3	22363.9	15096.8	16858.5	24335.8	24183.3
(E)-1-(3,4-Dihydroxy-2,6-dimethoxyphenyl)-3-phenylprop-2-en-1-one	7.459	301.107		[M+H]+	C17H16O5	Phenylpropanoids and polyketides	Linear 1,3-diarylpropanoids	Cinnamylphenols		0.887	16920.7	27033.9	24315.5	19535.2	15781.2	22279.9	14496.7	13543.5
(E)-3-[3-Methoxy-4-[1-(3,4,5-trimethoxyphenyl)propan-2-yloxy]phenyl]prop-2-en-1-ol	3.664	427.156		[M+K]+	C22H28O6	Phenylpropanoids and polyketides	Cinnamyl alcohols			0.775	18277.6	19934.1	23730.5	14319.5	14426.9	15923.9	16134.8	16263.1
(E)-3-(4-Methoxyphenyl)-1-[2,4,6-trimethoxy-3-(3-methylbut-2-enyl)phenyl]prop-2-en-1-one	5.066	419.179		[M+Na]+	C24H28O5	Phenylpropanoids and polyketides	Linear 1,3-diarylpropanoids	Chalcones and dihydrochalcones		0.834	11059.1	10237.5	10137	10387.8	9652.31	10660.3	10631.1	10597.6
(E)-4-[(1R,2S,3S,4R,8As)-2,3,4-trihydroxy-2,5,5,8a-tetramethyl-3,4,4a,6,7,8-hexahydro-1H-naphthalen-1-yl]but-3-en-2-one	9.136	328.246		[M+NH4]+	C18H30O4	Lipids and lipid-like molecules	Prenol lipids	Sesquiterpenoids		0.742	5722.67	6118.63	6546.83	11464.9	10298.3	11360.9	6915.29	6612.37
Echimidine N-oxide	6.179	414.209		[M+H]+	C20H31NO8	Alkaloids and derivatives				0.768	21892.5	22148.7	22529.4	13459.8	12182.6	14360.4	16260.4	16057.9
Elemicin	6.971	209.117		[M+H]+		Benzenoids	Phenol ethers	Anisoles	C10451	0.805	68103	55377.7	56818.5	50837.1	48264.6	49460.4	50608.1	51793.1
Ellipticine	4.339	247.128		[M+H]+	C17H14N2	Organoheterocyclic compounds	Indoles and derivatives	Carbazoles		0.744	45591.8	47998.1	53130.1	42955.9	41220.7	44439.8	44291.6	44404.6
Ephedrine	6.379	166.121		[M+H]+	C10H15NO	Benzenoids	Benzene and substituted derivatives	Phenylpropanes	C01575	0.749	10053.7	9585.76	9721.98	7515.22	6836.91	9585.73	7695.57	7668.13
Epiandrosterone	5.525	291.231		[M+H]+	C19H30O2	Lipids and lipid-like molecules	Steroids and steroid derivatives	Androstane steroids		0.771	34219.7	37350.9	38597.5	21202.3	21028.2	21324.5	30141.9	30406.1
(E)-Piperolein A	7.145	316.186		[M+H]+	C19H25NO3	Organoheterocyclic compounds	Benzodioxoles			0.782	148174	143449	133123	189228	149106	139234	142460	140612
Erucamide	10.929	338.34		[M+H]+	C22H43NO	Lipids and lipid-like molecules	Fatty Acyls	Fatty amides		0.824	186972	197939	206026	254950	219369	241491	188604	182014
Erucifoline	3.462	350.157		[M+H]+	C18H23NO6	Alkaloids and derivatives				0.718	7458.09	6542.8	7744.21	4550	4828.48	4505.59	4834.84	4777.06
Erucifoline N-oxide	3.538	366.151		[M+H]+	C18H23NO7	Alkaloids and derivatives				0.775	12321.3	12974.5	12395.7	10266.3	10043.7	9921.28	10483.7	10551
Erysubin F	4.062	413.175		[M+Na]+	C25H26O4	Phenylpropanoids and polyketides	Isoflavonoids	Isoflav-2-enes		0.853	70647.2	68094.9	66780.4	55371.9	51360.2	52230.7	57016.2	57680.5
(-)-Erythro-Anethole glycol 2-glucoside	4.262	367.136		[M+Na]+	C16H24O8	Organic oxygen compounds	Organooxygen compounds	Carbohydrates and carbohydrate conjugates		0.806	7.67536e+06	7.70429e+06	7.72184e+06	6.30914e+06	6.58884e+06	6.51207e+06	7.02288e+06	7.08006e+06
Ethyl 4-methoxycinnamate	7.588	207.102		[M+H]+	C12H14O3					0.892	11909.3	18634.7	17971.2	6784.03	12810.5	13128.7	15208.4	14880
Eugenol	3.744	165.088		[M+H]+	C10H12O2	Benzenoids	Phenols	Methoxyphenols	C10453	0.718	63203.1	55633.2	56889.3	50129.6	45545.4	51476.1	50094.9	50569.6
Eupatilin	7.7	345.093		[M+H]+	C18H16O7	Phenylpropanoids and polyketides	Flavonoids	O-methylated flavonoids	C10040	0.757	5058.31	5783.77	4675.56	5022.66	6443.17	5325.74	6076.12	5600.73
Fenazaquin	7.361	307.186		[M+H]+	C20H22N2O	Organoheterocyclic compounds	Diazanaphthalenes	Benzodiazines		0.776	52984.8	50649.9	57357.6	35186.9	27452.4	36284.1	42920.2	43651.4
Fenoterol	7.653	304.152		[M+H]+	C17H21NO4	Benzenoids	Benzene and substituted derivatives	Phenethylamines		0.707	40301.3	37385.4	39110.5	42208.2	38947.5	36307.4	39253.5	39843.8
Fenpropimorph	11.129	304.262		[M+H]+	C20H33NO	Benzenoids	Benzene and substituted derivatives	Phenylpropanes		0.827	76955.3	130211	237412	130274	108703	158671	1.27704e+06	1.28127e+06
Ferulic acid	3.912	195.064		[M+H]+	C10H10O4	Phenylpropanoids and polyketides	Cinnamic acids and derivatives	Hydroxycinnamic acids and derivatives	C01494	0.768	89974.9	89731.9	89880.6	62155	57717.5	61475.5	69778	70203.1
Flavone base + 4O, O-HexA-HexA	2.859	639.12		[M+H]+	C27H26O18	Phenylpropanoids and polyketides	Flavonoids	Flavonoid glycosides		0.926	456518	471445	456455	275774	277846	305722	335198	337500
Flumioxazin	2.206	355.098		[M+H]+	C19H15FN2O4	Organoheterocyclic compounds	Benzoxazines	Benzoxazinones	C11035	0.719	69690.9	72386.7	78563.2	109791	92673.6	109491	79844.3	80570.8
Forskolin	4.945	449.185		[M+K]+	C22H34O7	Lipids and lipid-like molecules	Prenol lipids	Triterpenoids	C09076	0.713	9892.81	11273.9	11887.5	20034.7	18073.7	21147.2	14127.4	14811.6
Fragransin B2	5.603	427.172		[M+Na]+	C22H28O7	Lignans, neolignans and related compounds	Furanoid lignans	Tetrahydrofuran lignans		0.902	11562.6	10933	10058.7	10449.6	9821.32	9646.92	10049.9	10004.5
Fructose (Generic Ketohexose)	0.646	203.052		[M+Na]+	C6H12O6	Organic oxygen compounds	Organooxygen compounds	Carbohydrates and carbohydrate conjugates		0.778	272527	278025	263661	301649	253145	309065	270998	271090
Furaquinocin C	7.465	393.167		[M+Na]+	C22H26O5	Organoheterocyclic compounds	Naphthofurans			0.771	45595	46326.2	46850.7	42546.5	41490.3	41140.4	43450.2	43508.6
Furfuryl pentanoate	5.23	183.101		[M+H]+	C10H14O3					0.707	188448	187522	185775	142747	126078	138858	148895	149948
Galaxolidone	7.237	273.182		[M+H]+	C18H24O2	Organoheterocyclic compounds	Benzopyrans	2-benzopyrans		0.723	27223.1	28390	26432.4	15545.5	15975.9	16486.4	20868.1	20718.7
gamma-Tocotrienol	3.992	411.2		[M+H]+	C28H42O2	Lipids and lipid-like molecules	Prenol lipids	Quinone and hydroquinone lipids	C14155	0.926	736120	709959	726666	655909	663059	691503	673856	674751
Gardenin B	4.824	359.109		[M+H]+	C19H18O7	Phenylpropanoids and polyketides	Flavonoids	O-methylated flavonoids	C15109	0.701	26362.1	26695.2	26785.1	19274	18667.6	19720.6	21781.9	21868.1
Gelomulide N	9.17	415.207		[M-H2O+H]+	C24H32O7	Organoheterocyclic compounds	Naphthofurans			0.751	9685.47	16748.4	9391.72	10975.6	22791	34442.5	17501.9	16896.1
Genistein 7-O-beta-d-glucoside-6''-O-malonate	10.824	519.261		[M+H]+	C24H22O13	Phenylpropanoids and polyketides	Isoflavonoids	Isoflavonoid O-glycosides		0.779	20225.3	20041.4	24261.2	46391.3	28849.8	37093.6	25270.2	25321.4
Geranic acid	6.48	169.121		[M+H]+	C10H16O2	Lipids and lipid-like molecules	Prenol lipids	Monoterpenoids	C16461	0.722	41282.6	41863.6	45477.8	29119.4	34438.8	33755.3	37682.5	37329.5
Geranyl 6-O-alpha-L-arabinofuranosyl-beta-D-glucopyranoside	6.451	471.215		[M+Na]+	C21H36O10	Lipids and lipid-like molecules	Prenol lipids	Terpene glycosides		0.863	32245	32998.5	44062.7	32196.5	21998.3	32347	34618.3	35268.2
Germacrone	5.99	219.172		[M+H]+	C15H22O					0.757	61995.8	63755.6	65549	51530.3	51565.7	54024.7	54946.1	54707.8
Ginkgetin	10.334	567.124		[M+H]+	C32H22O10	Phenylpropanoids and polyketides	Flavonoids	Biflavonoids and polyflavonoids	C10048	0.713	202.829	250.414	432.54	6745.83	4817.39	4853.6	2481.59	2444.74
Ginkgolide C	2.947	441.136		[M+H]+	C20H24O11					0.833	11061.8	11526.6	12427.5	8198.87	9183.34	9117.25	10070.1	10430.9
Ginsenoside Rk1	10.603	789.47		[M+H]+	C42H70O12					0.823	360.484	332.409	8612.08	366.442	357.904	845.959	1752.45	1772.84
Glabrone	5.105	337.103		[M+H]+	C20H16O5	Phenylpropanoids and polyketides	Isoflavonoids	Pyranoisoflavonoids		0.739	5553.31	10514.2	6506.91	14583.3	44841.8	48425	21985.1	21852.4
Glutamic acid	0.599	148.061		[M+H]+	C5H9NO4	Organic acids and derivatives	Carboxylic acids and derivatives	Amino acids, peptides, and analogues	C00025	0.891	8948.37	9841.21	9855.77	6962.49	7179.97	7990.04	7787.19	7879.51
Glyceryl monostearate	11.921	359.313		[M+H]+	C21H42O4	Lipids and lipid-like molecules	Glycerolipids	Monoradylglycerols		0.743	140676	123681	131656	210617	179932	182125	127237	128467
Glyceryl palmitate	11.186	348.309		[M+NH4]+	C19H38O4	Lipids and lipid-like molecules	Glycerolipids	Monoradylglycerols		0.897	1.90846e+06	1.54724e+06	1.93003e+06	2.9898e+06	2.80219e+06	2.90312e+06	1.58478e+06	1.56596e+06
Goshonoside F5	7.07	669.358		[M+Na]+	C32H54O13	Lipids and lipid-like molecules	Prenol lipids	Terpene glycosides		0.773	14872.8	14093.8	15691	9762.2	11660.8	11803.5	12489.3	12531.3
Gphmi	5.954	447.125		[M+H]+	C22H22O10	Phenylpropanoids and polyketides	Isoflavonoids	Isoflavonoid O-glycosides		0.861	26954	26305.2	29110.2	19826.1	22068.4	19291.7	20311.7	19937.2
Griseofulvin	0.657	353.082		[M+H]+	C17H17ClO6	Organoheterocyclic compounds	Benzofurans		C06686	0.752	52531.4	49736	47194.5	38535.1	35018.3	42400.1	42268.9	42512.8
Guanine	0.821	152.056		[M+H]+	C5H5N5O	Organoheterocyclic compounds	Imidazopyrimidines	Purines and purine derivatives		0.939	104309	101987	91888.8	116995	117608	122811	107226	108111
h_92_Oxabolone	7.62	291.193		[M+H]+	C18H26O3	Lipids and lipid-like molecules	Steroids and steroid derivatives	Estrane steroids		0.739	45859.6	45585.2	47765.9	31009	31233.1	29797.1	37786.4	37804.6
Heliotrine	3.528	314.194		[M+H]+	C16H27NO5	Alkaloids and derivatives				0.912	28451	27703.9	27492.2	22104.1	20854.2	22575.3	23347.7	23342.3
Herbacetin	5.051	303.048		[M+H]+	C15H10O7	Phenylpropanoids and polyketides	Flavonoids	Flavones	C02806	0.779	4137.33	4657.82	5240.98	3580.4	3940.77	3641.49	3711.43	3690.21
Hexa(methoxymethyl)melamine	5.445	413.211		[M+Na]+	C15H30N6O6	Organic nitrogen compounds	Organonitrogen compounds	Amines		0.8	110721	109903	105288	83852.2	83081.3	86564.9	91713.6	92130.6
Hexamethylquercetagetin	7.307	403.14		[M+H]+	C21H22O8	Phenylpropanoids and polyketides	Flavonoids	O-methylated flavonoids		0.964	1.19146e+06	1.21924e+06	1.24756e+06	534009	529044	555305	820534	819966
HexCer 34:2;3O|HexCer 18:2;2O/16:0;O	12.773	714.547		[M+H]+	C40H75NO9					0.836	36231.6	39264.5	146976	63522.9	70866	80588.6	46934.7	47325.5
HexCer 34:3;2O|HexCer 18:2;2O/16:1	12.819	696.538		[M+H]+	C40H73NO8					0.743	75129.2	83122.9	325584	158252	144614	171002	114700	115028
Hibiscetin heptamethyl ether	7.556	433.15		[M+H]+	C22H24O9	Phenylpropanoids and polyketides	Flavonoids	O-methylated flavonoids		0.851	2.00972e+06	2.06389e+06	2.15782e+06	969497	934811	1.01389e+06	1.44318e+06	1.4447e+06
Himbacine	10.044	346.268		[M+H]+	C22H35NO2	Organoheterocyclic compounds	Naphthofurans			0.71	11636.9	11912.1	13319.3	18529.1	13445.5	21591.6	15621.2	14931.2
Hirsutine	6.068	369.223		[M+H]+	C22H28N2O3					0.778	22398.3	19818.6	24730.3	15889.8	15116.9	15876.4	17140.2	17251.6
Histamine	0.818	112.086		[M+H]+	C5H9N3	Organic nitrogen compounds	Organonitrogen compounds	Amines	C00388	0.717	31704	32362.4	31866.8	35975.7	34741.9	34341.9	32508.2	32600
Homoharringtonine	5.895	546.267		[M+H]+	C29H39NO9					0.749	13462.8	13433.9	14268.8	11747.1	10370	9478.31	11360.4	11552.8
Hydrocinchonine	9.673	297.203		[M+H]+	C19H24N2O	Alkaloids and derivatives	Cinchona alkaloids			0.734	38143.2	36179.8	35231.7	44387	35324.8	34062.8	31340.4	31341.6
Hydron;benzoate	1.004	123.043		[M+H]+	C7H6O2	Benzenoids	Benzene and substituted derivatives	Benzoic acids and derivatives		0.743	8261.41	9515.13	8173.62	11802.3	13091.4	19158.9	13369.4	13301.5
Hydron;pyridine-3-carboxylate	0.819	124.039		[M+H]+	C6H5NO2	Organoheterocyclic compounds	Pyridines and derivatives	Pyridinecarboxylic acids and derivatives		0.93	31463.9	32832.2	33778.2	23892.5	23391.5	25412.5	27125.6	27307.7
Hyperoside	4.655	465.102		[M+H]+	C21H20O12	Phenylpropanoids and polyketides	Flavonoids	Flavonoid glycosides	C10073	0.781	9279.39	9925.17	17394.6	5751.83	5610.97	6650.31	7530.41	7356.3
Hypoxanthine	0.997	137.044		[M+H]+	C5H4N4O	Organoheterocyclic compounds	Imidazopyrimidines	Purines and purine derivatives		0.894	8360.12	9081.23	9204.82	8556.53	8545.75	8708.09	8477.75	8519.62
Icariside F2	3.696	425.139		[M+Na]+	C18H26O10	Organic oxygen compounds	Organooxygen compounds	Carbohydrates and carbohydrate conjugates		0.828	25540.7	24275	25915.6	15506.5	20721	21829.9	21866.2	22003.2
Imidocarb	3.517	349.182		[M+H]+	C19H20N6O	Benzenoids	Benzene and substituted derivatives	N-phenylureas		0.828	20600.2	21036.9	19002.9	30771	14709.2	19129.9	24375.4	24599.4
Indigo	3.32	263.089		[M+H]+	C16H10O2N2					0.784	447167	444849	463317	308569	273552	312299	331237	333639
Indole-3-acetic acid	4.117	176.068		[M+H]+	C10H9NO2	Organoheterocyclic compounds	Indoles and derivatives	Indolyl carboxylic acids and derivatives	C00954	0.875	18468.9	19653.5	20103.9	15605.8	13960.4	14226.1	16989	17275.5
Indole-3-carboxaldehyde	4.481	146.059		[M+H]+	C9H7NO	Organoheterocyclic compounds	Indoles and derivatives	Indoles	C08493	0.936	50136.5	51236.8	53165.5	34888.2	33236.7	37060.6	40930	41089.1
Indoline	1.895	120.08		[M+H]+	C8H9N	Organoheterocyclic compounds	Indoles and derivatives	Indolines		0.711	32995.6	33481.5	42441.6	23018.9	23063.7	23866.8	27792.6	28039.8
Indoxyl sulfate	2.243	134.059		[M+H]+	C8H7NO4S	Organic acids and derivatives	Organic sulfuric acids and derivatives	Arylsulfates		0.758	8973.74	7652.5	7569.03	6152.72	5588.2	6381.47	6599.01	6736.43
Iprovalicarb	5.905	343.209		[M+Na]+	C18H28N2O3	Organic acids and derivatives	Carboxylic acids and derivatives	Amino acids, peptides, and analogues		0.761	7336.98	6955.67	8155.75	7372.23	42241.4	6263.81	12843.1	12690.3
Irigenin trimethyl ether	6.931	403.138		[M+H]+	C21H22O8	Phenylpropanoids and polyketides	Isoflavonoids	O-methylated isoflavonoids		0.95	1.17397e+06	1.24618e+06	1.23814e+06	517125	481518	542005	795867	795369
Irisflorentin	7.709	387.106		[M+H]+	C20H18O8					0.773	34771.9	35355.1	35035.7	15067.8	14178.7	15734.1	22790.2	22901.2
Isoamyl 2-furoate	4.407	183.1		[M+H]+	C10H14O3					0.753	820747	833816	844006	584879	549881	548721	619538	630652
Isoapetalic acid	5.324	411.174		[M+Na]+	C22H28O6	Organoheterocyclic compounds	Benzopyrans	1-benzopyrans		0.809	96976.5	93235.5	99444.4	80966.7	75897	82684.3	85124.9	85444.4
Isobutyryl CoA	11.895	838.633		[M+H]+	C25H42N7O17P3S	Lipids and lipid-like molecules	Fatty Acyls	Fatty acyl thioesters		0.804	16736.8	14594.1	18693.5	18286.7	16761.3	18712.9	21918.7	24286.2
Isoeugenitol	6.415	207.065		[M+H]+	C11H10O4	Organoheterocyclic compounds	Benzopyrans	1-benzopyrans		0.819	11947.1	13320.4	11581.4	6931.64	6737.61	6386.21	9366.04	9552.81
Isolactarorufin	6.661	289.141		[M+Na]+	C15H22O4	Lipids and lipid-like molecules	Prenol lipids	Diterpenoids		0.71	14637.4	14127.5	16560.4	13272	13445.8	15754.8	12866.7	12969.8
Isonerylgeraniol-18-oic acid	5.525	285.221		[M-2H2O+H]+	C20H32O3	Lipids and lipid-like molecules	Prenol lipids	Diterpenoids		0.814	60016.1	61654.9	61516.5	37996.8	35928.2	36185.7	49149.8	49628.2
Isophorone diamine	6.703	171.182		[M+H]+	C10H22N2	Organic nitrogen compounds	Organonitrogen compounds	Cyclohexylamines		0.72	10379.5	10130.9	9129.24	13538	9887.37	9669.35	9944.87	10052.6
Isosinensetin	6.735	373.128		[M+H]+	C20H20O7					0.844	194363	200808	198809	83728.4	81377.7	86651.3	130954	131349
Jaceosidin	5.859	331.078		[M+H]+	C17H14O7					0.753	12923.8	13722	6099.8	7031.13	8355.98	9684.51	10434.4	10306.9
Jaeschkeanadiol	8.142	221.187		[M-H2O+H]+	C15H26O2	Lipids and lipid-like molecules	Prenol lipids	Sesquiterpenoids		0.789	25827.5	34014.5	30511.7	30939.6	33086.7	35248.6	27375.7	27189.4
Jaslanceoside B	4.714	589.155		[M+Na]+	C26H30O14	Lipids and lipid-like molecules	Prenol lipids	Terpene glycosides		0.773	20495.8	20115.3	17159.2	18461.2	19324.3	16352.8	15562.9	16143.5
Jasmolone	6.003	181.121		[M+H]+	C11H16O2					0.817	1.13932e+06	1.16093e+06	1.19899e+06	839094	816793	871253	941777	944955
Junipediol A 8-glucoside	3.261	383.129		[M+Na]+	C16H24O9	Organic oxygen compounds	Organooxygen compounds	Carbohydrates and carbohydrate conjugates		0.818	37794.8	36790.5	38153.8	29870.4	28277.2	26594.2	32921.2	33180.7
Junipediol B 8-O-glucoside	3.455	381.111		[M+Na]+	C16H22O9	Organic oxygen compounds	Organooxygen compounds	Carbohydrates and carbohydrate conjugates		0.741	14159.3	16454.3	18950.7	20703.3	15993.5	17048.2	16706.6	16880.9
Kaempferol 3,7,4'-trimethyl ether	8.979	329.099		[M+H]+	C18H16O6	Phenylpropanoids and polyketides	Flavonoids	O-methylated flavonoids		0.733	7419.17	14754.8	8024.58	7738.41	11631.2	7679.77	10958.9	10068.6
Karakoline	7.673	378.255		[M+H]+	C22H35NO4	Lipids and lipid-like molecules	Prenol lipids	Diterpenoids		0.808	6391.74	7107.36	5744.03	4359.52	4763.07	6085.92	5797.16	5960.22
Khelloside	2.907	409.112		[M+H]+	C19H20O10	Organoheterocyclic compounds	Benzopyrans	1-benzopyrans		0.89	81217	76035.6	77241.6	68347.8	64470.5	62700.5	64951.8	66715.8
Kojic acid	2.606	143.034		[M+H]+	C6H6O4	Organoheterocyclic compounds	Pyrans	Pyranones and derivatives	C14516	0.911	15298	14921.3	15355	13607.6	13556.2	13022.7	14073.5	14096.4
Koninginin E	7.818	283.188		[M+H]+	C16H26O4	Organoheterocyclic compounds	Benzopyrans			0.702	20605.4	19909.8	23068.3	23769.1	13468.4	16762.9	19814.2	19899.7
Kotanin	0.678	439.14		[M+H]+	C24H22O8	Phenylpropanoids and polyketides	Coumarins and derivatives			0.786	33433.4	35637.9	34124.4	31148.8	27070	27453.7	32195.7	32606.5
Kuwanone H	5.181	783.28		[M+Na]+		Phenylpropanoids and polyketides	Flavonoids	Flavones		0.791	10995.4	11116.2	12484.1	14142.6	13396.5	15136.5	10885.9	10885.1
Lauramidopropylbetaine	8.779	343.292		[M]+	[C19H39N2O3]+	Organic acids and derivatives	Carboxylic acids and derivatives	Amino acids, peptides, and analogues		0.876	32133.9	36361.5	35308.9	50342.1	42743.5	55386.3	49781.5	49617.9
Lauryl diethanolamide	9.068	288.251		[M+H]+	C16H33NO3	Lipids and lipid-like molecules	Fatty Acyls	Fatty amides		0.716	25410.4	25937	24102.1	34357.6	24892.9	22245.1	25546.4	25659.1
Levocarnitine	0.657	162.109		[M+H]+	C7H15NO3	Organic nitrogen compounds	Organonitrogen compounds	Quaternary ammonium salts	C00318	0.929	77284	79602.6	78698.7	69219.4	67358.5	70411.9	72979.7	73390.3
L-Glutathione (oxidized form)	14.006	613.475		[M+H]+	C20H32N6O12S2	Organic acids and derivatives	Carboxylic acids and derivatives	Amino acids, peptides, and analogues		0.799	77623.9	73146.5	83040.3	80394.2	69163	93139.9	74368.1	75885.3
Linolenic acid ethyl ester	11.656	307.262		[M+H]+	C20H34O2					0.831	4523.6	3208.77	3405.33	31742.7	22515.4	38162.8	16704.9	16879.6
L-Norleucine	0.824	132.1		[M+H]+	C6H13NO2	Organic acids and derivatives	Carboxylic acids and derivatives	Amino acids, peptides, and analogues	C01933	0.911	27336.7	29005.6	31753.7	20232.4	22642.9	22974.8	25400.3	25116
Loliolide	4.543	197.116		[M+H]+	C11H16O3	Organoheterocyclic compounds	Benzofurans			0.923	1.98218e+06	2.0123e+06	2.10489e+06	1.53528e+06	1.50953e+06	1.58677e+06	1.69647e+06	1.70261e+06
Lovastatin	11.604	427.251		[M+Na]+	C24H36O5	Organoheterocyclic compounds	Lactones	Delta valerolactones	C07074	0.709	33477.6	27246.6	35555	28308.4	21310.1	20301.1	17251.8	17552.5
Lovastatin acid	7.384	445.253		[M+Na]+	C24H38O6	Organic acids and derivatives	Hydroxy acids and derivatives	Medium-chain hydroxy acids and derivatives		0.702	38809.1	38893.3	37868.5	13117.3	11473.3	16504.1	24951.4	24972.6
Lumichrome	5.254	243.085		[M+H]+	C12H10N4O2	Organoheterocyclic compounds	Pteridines and derivatives	Alloxazines and isoalloxazines		0.726	13853.7	13277.5	14558.6	13414.6	12537.5	14067.5	13401.3	13496.7
Luteolin 7-glucuronide	4.11	463.089		[M+H]+	C21H18O12					0.925	3.87358e+06	4.07589e+06	3.89209e+06	1.82082e+06	1.78089e+06	1.87163e+06	2.60606e+06	2.613e+06
Lycopsamine	2.951	300.179		[M+H]+	C15H25NO5	Alkaloids and derivatives				0.985	314136	328232	333191	205919	203104	215094	249550	249497
Majdine	5.272	429.207		[M+H]+	C23H28N2O6	Organoheterocyclic compounds	Indolizidines			0.759	19362.3	20498.3	21715.4	14934.4	12817.2	18099.6	16387.5	16290.7
Maltol	3.454	127.037		[M+H]+	C6H6O3	Organoheterocyclic compounds	Pyrans	Pyranones and derivatives	C11918	0.724	8357.7	9806.68	7397.72	6557.38	6842.28	6650.01	7324.43	7383.15
Matrine	6.196	249.195		[M+H]+	C15H24N2O	Alkaloids and derivatives	Lupin alkaloids	Matrine alkaloids		0.848	31267.8	26827.9	28944.3	44339.1	27614.8	31912.3	28806.2	29370.7
MEF-Glu	3.6	371.167		[M+H]+	C20H22N2O5	Organic acids and derivatives	Carboxylic acids and derivatives	Amino acids, peptides, and analogues		0.702	96257.6	100392	102274	103597	96454.4	98745.4	100239	100392
Mephedrone	2.719	178.131		[M+H]+	C11H15NO	Organic oxygen compounds	Organooxygen compounds	Carbonyl compounds		0.702	22981	27058.6	54806.6	64300.9	29667.2	26747.6	31649.3	28653.9
Meranzin hydrate	0.78	317.084		[M+K]+	C15H18O5	Phenylpropanoids and polyketides	Coumarins and derivatives			0.78	17301.6	14641.3	14611.5	16614.7	15896.8	14981.3	15012.3	15015.7
Methyl 18-(hexadecanoyloxy)octadec-9-enoate	13.119	551.503		[M+H]+	C35H66O4					0.927	448036	422548	1.23278e+06	1.01169e+06	473774	1.26764e+06	555933	580174
Methyl (1R,4aS,8S,8aS)-3-methoxy-1-methyl-8-[(2S,3R,4S,5S,6R)-3,4,5-trihydroxy-6-(hydroxymethyl)oxan-2-yl]oxy-1,3,4,4a,8,8a-hexahydropyrano[3,4-c]pyran-5-carboxylate	2.554	443.154		[M+Na]+	C18H28O11	Organic oxygen compounds	Organooxygen compounds	Carbohydrates and carbohydrate conjugates		0.806	13843.4	14689.7	15890.5	12738.7	12298.6	12323.8	12654.3	12715.8
Methyl 2-[(1R,5R,6R,13S,14S,16S)-14-acetyloxy-6-(furan-3-yl)-1,5,15,15-tetramethyl-8,17-dioxo-7-oxatetracyclo[11.3.1.02,11.05,10]heptadec-10-en-16-yl]acetate	3.839	535.238		[M+Na]+	C29H36O8	Lipids and lipid-like molecules	Prenol lipids	Triterpenoids		0.757	12142.4	14195.9	21932.6	12300.2	10704.7	9270.53	14568.9	14752.2
Methyl 2-(9,10a-dihydroxy-4a-methoxy-1-methyl-5,10-dioxo-3,4-dihydro-1H-benzo[g]isochromen-3-yl)acetate	3.36	387.103		[M+Na]+	C18H20O8	Organoheterocyclic compounds	Naphthopyrans	Naphthopyranones		0.815	4659.39	5162.84	4914.86	6123.29	5562.33	5875.1	4910.71	4950.33
Methyl (3R,4R,5R)-5-[(2R,3R,4S,5S,6R)-4,5-dihydroxy-6-(hydroxymethyl)-3-[(E)-3-phenylprop-2-enoyl]oxyoxan-2-yl]oxy-3,4-dihydroxycyclohexene-1-carboxylate	5.041	503.15		[M+Na]+	C23H28O11	Lipids and lipid-like molecules	Fatty Acyls	Fatty acyl glycosides		0.838	55952	54794.2	58956.7	34739.9	33857.3	37014.2	44956.6	45128.4
Methyl 4-(4,6-dihydroxy-5-methoxy-2,5-dimethyl-3-oxocyclohexen-1-yl)oxy-2-hydroxy-3,6-dimethylbenzoate	4.084	403.136		[M+Na]+	C19H24O8	Benzenoids	Benzene and substituted derivatives	Benzoic acids and derivatives		0.711	11806.9	10560	10902.1	12882.4	12371.6	11629.7	11108.1	11098.9
Methyl (4aS,5R,7S,7aS)-1-(beta-D-glucopyranosyloxy)-7-hydroxy-5-{[3-(4-hydroxyphenyl)propanoyl]oxy}-7-methyl-1,4a,5,6,7,7a-hexahydrocyclopenta[c]pyran-4-carboxylate	3.858	577.186		[M+Na]+	C26H34O13	Lipids and lipid-like molecules	Prenol lipids	Terpene glycosides		0.847	41410.8	37867.4	40448.6	44114.6	36232.6	41777.8	38582	39280.1
Methyl (4S,5Z,6S)-5-(2-acetyloxyethylidene)-4-[2-[2-(4-hydroxyphenyl)ethoxy]-2-oxoethyl]-6-[(2S,3R,4S,5S,6R)-3,4,5-trihydroxy-6-(hydroxymethyl)oxan-2-yl]oxy-4H-pyran-3-carboxylate	3.936	605.182		[M+Na]+	C27H34O14	Lipids and lipid-like molecules	Prenol lipids	Terpene glycosides		0.723	11677.4	11710	10986.8	10237	10413.5	11047.7	9207.02	9212.96
Methyl chlorogenate	3.03	369.119		[M+H]+	C17H20O9	Organic oxygen compounds	Organooxygen compounds	Alcohols and polyols		0.787	10566.4	11598.9	11630.5	7797.37	7823.87	9500.61	8620.42	8568.64
Methyl jasmonate	5.433	225.148		[M+H]+	C13H20O3	Lipids and lipid-like molecules	Fatty Acyls	Lineolic acids and derivatives		0.789	39485.5	37021.7	40617.1	38929.8	36277.1	37796.5	35237.8	35274
Methyl linoleate	10.506	295.261		[M+H]+	C19H34O2					0.895	79492	81120.3	72426.7	111411	94860.3	102610	89334.2	88714.8
Methyltestosterone	5.425	303.23		[M+H]+	C20H30O2	Lipids and lipid-like molecules	Steroids and steroid derivatives	Androstane steroids	C07198	0.726	36464	37715.6	35258.6	26354.5	24607.2	27793.1	27912.2	27764.4
Minocycline	3.907	458.202		[M+H]+	C23H27N3O7	Phenylpropanoids and polyketides	Tetracyclines		C07225	0.753	8621.41	8890.14	7960.87	6368.42	7213.66	6197.03	6126.74	6439.26
Mirtazapine	6.75	266.172		[M+H]+	C17H19N3	Organoheterocyclic compounds	Piperazinoazepines		C07570	0.724	224260	218779	212289	342841	193908	224868	246177	247719
Monoisobutylphthalic Acid	3.213	223.096		[M+H]+	C12H14O4	Benzenoids	Benzene and substituted derivatives	Phenylpropanes		0.738	20898.2	20683.2	23013.3	15074.1	15459.9	16390.8	16895.5	17035
Morusin	3.374	421.164		[M+H]+	C25H24O6					0.779	9822.89	11354	10409.6	7996.63	8636.76	8129.41	8582.28	8611.42
Moupinamide	5.198	314.14		[M+H]+	C18H19NO4	Benzenoids	Phenols	Methoxyphenols	C02717	0.887	15149.6	14763.8	15688.1	9466.73	9455.23	11060.7	11951.7	11952.3
Mundulone	3.303	435.181		[M+H]+	C26H26O6	Phenylpropanoids and polyketides	Isoflavonoids	Isoflavans		0.766	9519.91	8843.75	11361.5	8532.92	9401.74	8879.63	8734.43	8734.57
Mundulone acetate	4.332	499.179		[M+Na]+	C28H28O7	Phenylpropanoids and polyketides	Isoflavonoids	Isoflavans		0.75	1.80999e+06	1.88799e+06	1.68574e+06	1.54016e+06	1.43748e+06	1.61946e+06	1.58923e+06	1.59746e+06
Myclobutanil	2.675	289.128		[M+H]+	C15H17ClN4	Phenylpropanoids and polyketides	Homoisoflavonoids	Homoisoflavones		0.776	10379.6	10504.5	10890.9	8321.67	9438.04	8180.93	9677.32	9685.66
Mycophenolic acid	3.315	321.13		[M+H]+	C17H20O6	Organoheterocyclic compounds	Isocoumarans	Isobenzofuranones	C20380	0.709	5022.63	5326.49	5550.23	6309.84	3355.39	7369.4	5637.41	5549.39
N-(2-Hydroxyethyl)icosanamide	10.475	356.35		[M+H]+	C22H45NO2	Organic nitrogen compounds	Organonitrogen compounds	Amines		0.797	111224	76283.6	99832.7	199608	172617	194547	83349.6	84203
N-(2-Hydroxyethyl)tetradecanamide	8.588	272.256		[M+H]+	C16H33NO2	Organic nitrogen compounds	Organonitrogen compounds	Amines		0.761	6834.9	6598.1	5501.62	9365.57	6346.89	6712.77	28798	28917.5
N(4)-Acetylsulfadimethoxine	3.092	353.083		[M+H]+	C14H16N4O5S	Benzenoids	Benzene and substituted derivatives	Benzenesulfonamides		0.744	10350.2	10596.3	11418.8	10212.6	9847.82	10360.2	10550.6	10729.4
N-(4-Aminobutyl)-3-(4-hydroxy-3-methoxyphenyl)prop-2-enamide	3.204	265.154		[M+H]+	C14H20N2O3	Phenylpropanoids and polyketides	Cinnamic acids and derivatives	Hydroxycinnamic acids and derivatives		0.852	13433.8	13196.5	13919.9	8424.03	6539.95	8287.99	8354.49	8204.27
N6-Methyladenosine	2.884	282.118		[M+H]+	C11H15N5O4	Nucleosides, nucleotides, and analogues	Purine nucleosides			0.845	41891.1	41647.7	46812.1	26848.3	26517.6	27737.8	32958.5	33206.8
N6,N6,N6-Trimethyl-L-lysine	0.611	189.16		[M+H]+	C9H20N2O2	Organic acids and derivatives	Carboxylic acids and derivatives	Amino acids, peptides, and analogues	C03793	0.736	13508.9	13080.4	28664.9	14506.1	14033.1	12042.7	14000.2	14088.2
N-(9-Oxodecyl)acetamide	6.352	214.179		[M+H]+	C12H23NO2	Organic acids and derivatives	Carboxylic acids and derivatives	Carboxylic acid derivatives		0.709	23839.6	23404.6	21320.1	30882	22519	22306.4	25234.4	25291.2
N-Acetylhistamine	0.822	154.097		[M+H]+	C7H11N3O	Organic acids and derivatives	Carboxylic acids and derivatives	Carboxylic acid derivatives	C05135	0.778	18912.2	19629.9	20226.2	20068.9	20391.3	22678.9	18606.9	18587.1
Nandrolone	6.754	275.199		[M+H]+	C18H26O2	Lipids and lipid-like molecules	Steroids and steroid derivatives	Estrane steroids	C07254	0.773	184366	192517	196542	129880	128466	141200	149386	149533
Naphthalene	3.743	129.068		[M+H]+	C10H8	Benzenoids	Naphthalenes		C00829	0.783	22139.1	21833.6	20930.7	17328.9	17623.9	16239.3	19257.8	19376
N-Benzoyl-1-phenylalanyl-1-phenylalaninol acetate	7.709	445.21		[M+H]+	C27H28N2O4	Organic acids and derivatives	Carboxylic acids and derivatives	Amino acids, peptides, and analogues		0.816	10693.8	10507	10519.1	5172.07	4585.79	5543.39	8265.03	8317.94
N-Benzoyl-L-phenylalaninol	5.917	256.132		[M+H]+	C16H17NO2	Benzenoids	Benzene and substituted derivatives	Phenethylamines		0.839	11227.7	13302.8	19477.6	10464.4	8586.37	10961.1	11581.8	11601.1
N-Cyclohexylformamide	4.677	128.106		[M+H]+	C7H13NO	Organic acids and derivatives	Carboxylic acids and derivatives	Carboxylic acid derivatives		0.772	47270.2	44972.3	42427.4	68768.5	46740.4	46777.6	42323.7	42182.9
Neoamygdalin	3.558	480.146		[M+Na]+	C20H27NO11	Organic oxygen compounds	Organooxygen compounds	Carbohydrates and carbohydrate conjugates		0.863	292220	320923	297392	155156	151408	156353	220595	221994
Neosolaniol	4.158	405.154		[M+Na]+	C19H26O8	Lipids and lipid-like molecules	Prenol lipids	Sesquiterpenoids		0.77	16738.9	15969.1	20669.3	14136.7	15240	15315.9	15339.8	15574.4
Nerol	5.961	155.142		[M+H-H2O]+	C10H18O	Lipids and lipid-like molecules	Prenol lipids	Monoterpenoids	C09871	0.83	14700.9	13343.7	13387	10677.2	12098.1	10026.5	11471.6	11663.7
Nevadensin	6.719	345.094		[M+H]+	C18H16O7	Phenylpropanoids and polyketides	Flavonoids	O-methylated flavonoids	C10111	0.717	6008.73	4895.92	5267.2	2301.09	2049.99	2501.9	3386.82	3364.75
N-Formylmethamphetamine	14.081	178.121		[M+H]+	C11H15NO	Benzenoids	Benzene and substituted derivatives	Phenethylamines		0.813	9695.45	8754.56	6812.27	8666.98	7257.46	10982.2	7164.5	7408.07
N-Fructosyl isoleucine	0.858	294.153		[M+H]+	C12H23NO7					0.792	8706.76	10653.7	11055.8	9769.95	10307.2	10448	8223.59	7940.75
Nicotinamide	1.446	123.053		[M+H]+	C6H6N2O	Organoheterocyclic compounds	Pyridines and derivatives	Pyridinecarboxylic acids and derivatives	C00153	0.95	19599	19131.5	23463.2	29606.4	30696.7	30727.3	25728.5	26061.5
N-(Naphthalen-1-yl)-1-pentyl-1H-indole-3-carboxamide	7.263	379.169		[M+Na]+	C24H24N2O	Organoheterocyclic compounds	Indoles and derivatives	Indolecarboxylic acids and derivatives		0.748	16311.3	17803.5	19778.4	10015.6	10343.6	12099.5	13110.3	13169.9
N,N-Dimethyldodecylamine	8.428	214.25		[M+H]+	C14H31N	Organic nitrogen compounds	Organonitrogen compounds	Amines		0.8	8705.34	8703.68	6452.46	11044.4	8045.01	8213.28	8891.02	9004.61
N,N-Dimethyldodecylamine N-oxide	8.907	230.248		[M+H]+	C14H31NO	Organic nitrogen compounds	Organonitrogen compounds	Aminoxides		0.725	6408.07	6662.34	7300.08	9058.07	6791.71	6012.23	8352.79	8452.62
N,N-Dimethylguanosine	2.426	312.129		[M+H]+	C12H17N5O5	Nucleosides, nucleotides, and analogues	Purine nucleosides			0.817	10135.8	11275.3	11593.8	8994.49	9059.79	11472.3	5613.95	5586.65
Nobiletin	7.307	425.12		[M+Na]+	C21H22O8	Phenylpropanoids and polyketides	Flavonoids	O-methylated flavonoids	C10112	0.917	234826	239239	241430	115515	115568	125093	174307	173164
N,O-Didesmethylvenlafaxine	6.976	250.177		[M+H]+	C15H23NO2	Organic oxygen compounds	Organooxygen compounds	Alcohols and polyols		0.818	94791.8	88119	89395.2	134721	100540	98756.6	107043	106547
Nonaethylene glycol	4.045	437.237		[M+Na]+	C18H38O10	Organic oxygen compounds	Organooxygen compounds	Ethers		0.863	14480.5	10858.1	13376	16629.6	12365.2	15589.4	16815	16814
(+)-Nootkatone	8.207	219.171		[M+H]+	C15H22O					0.756	24319.1	26619.1	28100.8	18153.1	21747.6	35358.2	17398.8	14952.2
Norcimifugin	3.6	293.099		[M+H]+	C15H16O6					0.822	155101	151883	149988	134057	122170	123515	134080	135117
Norepinephrine	1.92	152.068		[M-H2O+H]+	C8H11NO3	Benzenoids	Phenols	Benzenediols	C00547	0.709	22070.3	20139.8	20652.8	9922.85	14250.5	9925.56	18606.5	18681.6
Norvaline	4.481	118.064		[M+H]+	C5H11NO2	Organic acids and derivatives	Carboxylic acids and derivatives	Amino acids, peptides, and analogues	C01826	0.905	19588.5	20254.7	21511.9	14051.4	14177.2	14844.3	16110.8	15985.3
Notoginsenoside R1	9.643	955.523		[M+Na]+		Lipids and lipid-like molecules	Prenol lipids	Terpene glycosides		0.798	57.8569	58.5882	60127.1	178.558	86.3928	120.733	1757.85	1765.06
Ochromycinone	1.231	329.084		[M+Na]+	C19H14O4	Phenylpropanoids and polyketides	Angucyclines			0.79	13209.5	13237.5	10415.8	11650.1	11923.7	12883.5	12649.1	12711.9
Octadecanamide	11.57	284.294		[M+H]+	C18H37NO	Organic acids and derivatives	Carboximidic acids and derivatives	Carboximidic acids	C13846	0.831	327782	430200	557588	461689	552176	609679	4.37064e+06	4.36495e+06
Oleanolic acid	11.027	439.356		[M+H-H2O]+		Lipids and lipid-like molecules	Prenol lipids	Triterpenoids	C17148	0.889	706377	743823	749607	2.38511e+06	2.29047e+06	2.68982e+06	1.40579e+06	1.4105e+06
Orientanol E	4.503	447.179		[M+Na]+	C25H28O6	Phenylpropanoids and polyketides	Isoflavonoids	Isoflavans		0.707	24452.4	23422.8	22934.8	20458.7	18848.5	7971.91	16522.5	18429.7
Oroxylin A	6.808	285.077		[M+H]+	C16H12O5	Phenylpropanoids and polyketides	Flavonoids	O-methylated flavonoids		0.948	3.31657e+06	3.30687e+06	3.42379e+06	1.79475e+06	1.70135e+06	1.88927e+06	2.38187e+06	2.39017e+06
Oxalicine B	4.669	542.21		[M+Na]+	C30H33NO7	Lipids and lipid-like molecules	Prenol lipids	Terpene lactones		0.777	5518.93	5554.37	6642.08	11250	10827	12121.9	9275.66	9051.85
Oxyterracin	3.957	461.157		[M+H]+	C22H24N2O9	Phenylpropanoids and polyketides	Tetracyclines			0.96	3.55553e+06	3.37856e+06	3.63499e+06	2.04135e+06	1.92738e+06	2.0054e+06	2.45084e+06	2.46773e+06
Paeonolide	3.562	483.143		[M+H]+	C20H28O12					0.789	12141.1	14256.6	13993	11317.1	9758.36	10658	11332.3	11447.1
Palmitic amide	11.004	256.264		[M+H]+	C16H33NO					0.721	442454	582965	825779	757350	902033	937376	4.49401e+06	4.48921e+06
Pantoyl lactone glucoside	1.828	315.102		[M+Na]+	C12H20O8	Lipids and lipid-like molecules	Fatty Acyls	Fatty acyl glycosides		0.824	24154	31071.3	34634.4	26045.3	26509.4	25100.5	22922.6	22797.3
Patchouli alcohol	11.028	205.193		[M+H]+		Organic oxygen compounds	Organooxygen compounds	Alcohols and polyols		0.774	12344.9	12373.4	11482.5	29749.8	26402.3	28715.5	18156.9	18026.2
PC 34:3|PC 16:0_18:3	13.294	756.554		[M+H]+	C42H78NO8P					0.851	32536.9	31726.8	226493	46181.4	41248.1	56463.8	63461.2	63181.1
PC 34:4|PC 16:1_18:3	12.572	754.54		[M+H]+	C42H76NO8P					0.751	9010.78	8549.92	11205.3	20794.4	19331.6	23661.4	13582.6	14077.4
PC 36:2|PC 18:0_18:2	11.923	786.603		[M+H]+	C44H84NO8P					0.721	12305.6	9777.67	9246.49	10306.9	10628.8	11943.4	17736.9	18911.8
PC 36:3|PC 18:1_18:2	13.925	784.583		[M+H]+	C44H82NO8P					0.847	11767.5	9886.18	33845.7	14329.6	13345.7	14801.4	13357.1	14409.9
PC 36:4|PC 18:2_18:2	13.33	782.568		[M+H]+	C44H80NO8P					0.808	24815.3	22250.4	59326.6	29193.8	29109.3	31255.2	32543.3	32488.4
PC 38:5|PC 20:2_18:3	13.3	808.586		[M+H]+	C46H82NO8P					0.758	980.734	1675.4	8268.86	1476.76	1269.14	714.809	3773.59	4221.45
PC 38:6|PC 18:3_20:3	13.811	806.567		[M+H]+	C46H80NO8P					0.707	4035.62	4804.79	9143.55	4477.73	5102.27	4236.57	4914.36	4967.88
p-Cumaroylagmatin	6.761	277.176		[M+H]+	C14H20N4O2	Phenylpropanoids and polyketides	Cinnamic acids and derivatives	Hydroxycinnamic acids and derivatives		0.764	118766	111313	105339	114026	116677	131890	116015	115999
Pectolinarigenin	5.575	315.083		[M+H]+	C17H14O6	Phenylpropanoids and polyketides	Flavonoids	O-methylated flavonoids	C17784	0.812	24539.5	26966.7	26483.1	13565	13236.1	14995	18148.3	17646.3
Perillene	6.379	151.111		[M+H]+	C10H14O					0.921	172508	188209	184948	128301	138493	142844	145931	145452
Peucedanol	3.95	265.102		[M+H]+	C14H16O5					0.719	24202.9	22940.1	24494	25776	26607.3	29176.6	25026.3	25129.4
Phenethyl 2-O-(beta-D-xylopyranosyl)-beta-D-glucopyranoside	3.374	439.154		[M+Na]+	C19H28O10	Organic oxygen compounds	Organooxygen compounds	Carbohydrates and carbohydrate conjugates		0.847	30217	30061.1	49048.9	23510.7	23437.8	23976.7	26051.7	26158.9
Phenethyl sophoroside	3.914	469.166		[M+Na]+	C20H30O11	Organic oxygen compounds	Organooxygen compounds	Carbohydrates and carbohydrate conjugates		0.816	19818.4	17978.3	19373.8	12884.7	13116	12134.4	15289.4	15217.6
Phenyl 6-O-[(2R,3R,4R)-3,4-dihydroxy-4-(hydroxymethyl)tetrahydro-2-furanyl]-beta-D-glucopyranoside	3.26	411.117		[M+Na]+	C17H24O10	Organic oxygen compounds	Organooxygen compounds	Carbohydrates and carbohydrate conjugates		0.74	7395.7	4417.95	5662.66	6872.31	6750.44	5785.21	5920.85	6362.55
Phenylacetaldehyde	7.174	121.064		[M]+	C8H8O	Benzenoids	Benzene and substituted derivatives	Phenylacetaldehydes	C00601	0.76	13916.3	13481.5	13668.6	14102.7	15241	12937.5	12705.6	13122.9
Phthalic anhydride	0.757	149.022		[M+H]+	C8H4O3					0.731	89783.6	88026.6	99651.1	85709.8	87375.7	88428.9	88773.7	88779.3
p-Hydroxyphenylethanolamine	3.59	136.076		[M-H2O+H]+	C8H11NO2	Benzenoids	Phenols	1-hydroxy-2-unsubstituted benzenoids	C04227	0.709	6935.66	6159.29	7335.06	7878.45	7035.54	7200.22	6970.55	7034.67
Picrocrocin	6.155	348.199		[M+NH4]+		Organic oxygen compounds	Organooxygen compounds	Carbohydrates and carbohydrate conjugates		0.769	138291	139591	152332	92819.9	89082.4	96490.4	106415	107704
Pinoresinol 4-O-glucoside	4.577	538.227		[M+H]+	C26H32O11					0.77	25031.2	26367	26099.7	21091.7	19808.4	20108.9	21525.9	21757.6
Piperolein B	4.693	382.183		[M+K]+	C21H29NO3	Organoheterocyclic compounds	Benzodioxoles			0.756	26997.7	22684.3	24986.4	18974.6	18073.6	20025.6	20547.2	20576.6
p-Menth-4(8)-en-3-one	4.041	153.125		[M+H]+		Lipids and lipid-like molecules	Prenol lipids	Monoterpenoids	C09893	0.746	37679.2	20362	27839.1	26152.4	32794.1	29926.8	19909.1	20244.9
Polygalatenoside A	4.024	453.135		[M+Na]+	C19H26O11	Organic oxygen compounds	Organooxygen compounds	Carbohydrates and carbohydrate conjugates		0.787	496859	477600	512060	520556	547023	592615	466737	467476
Pomiferin	2.995	443.152		[M+Na]+	C25H24O6	Phenylpropanoids and polyketides	Isoflavonoids	Isoflavans	C10519	0.796	10708.8	13247.7	13976.2	8990.19	10109.5	9852.3	10210.6	9989.77
Pramocaine	7.931	294.201		[M+H]+	C17H27NO3	Benzenoids	Phenol ethers			0.753	14271.4	15255.3	19423.9	17523	12715.8	10928.7	14475.1	14567.1
Prazosin	3.877	384.162		[M+H]+	C19H21N5O4	Organoheterocyclic compounds	Diazinanes	Piperazines	C07368	0.714	9929.43	10097.4	10083	12081.8	11102.3	10847.4	10623.8	10785.8
Procyanidin B2	12.157	579.533		[M+H]+	C30H26O12	Phenylpropanoids and polyketides	Flavonoids	Biflavonoids and polyflavonoids	C17639	0.866	73079.8	177153	168485	174706	175055	192049	202878	208887
Propazine	0.884	230.101		[M+H]+	C9H16ClN5	Organoheterocyclic compounds	Triazines	Aminotriazines		0.725	28263.4	30549.5	36140.5	7022.81	16806.1	19034.8	23298.8	23256
Propranolol	0.689	260.159		[M+H]+	C16H21NO2	Benzenoids	Naphthalenes		C07407	0.773	45698.6	46720.4	45358	27563.4	29141.8	30958.1	37030.6	37277.5
Propylparaben	3.536	181.085		[M+H]+	C10H12O3	Benzenoids	Benzene and substituted derivatives	Benzoic acids and derivatives		0.757	469790	475816	504061	339042	326554	360457	381707	382731
Pterosin A	6.699	249.146		[M+H]+	C15H20O3	Benzenoids	Indanes	Indanones		0.705	18997.3	18850.2	17341.3	8314.18	11873.7	10278.6	13648	13696.5
Pterosin G	5.981	235.13		[M+H]+	C14H18O3	Benzenoids	Indanes	Indanones		0.725	84732.9	81813.9	85821.9	56045.6	54108.7	52745.3	62148.6	62771.6
Pyridoxal	1.234	168.061		[M+H]+	C8H9NO3	Organoheterocyclic compounds	Pyridines and derivatives	Pyridine carboxaldehydes	C00250	0.871	18647.4	21823.6	21516.6	16461.9	14372	17689.8	15288.1	15387
Pyridoxine	1.305	170.08		[M+H]+	C8H11NO3	Organoheterocyclic compounds	Pyridines and derivatives	Pyridoxines	C00314	0.941	29273.3	28660	27765.2	18899.7	23483	23641.3	22739.2	23954.9
Pyridoxine + O-Hex	1.051	332.132		[M+H]+	C14H21NO8	Organoheterocyclic compounds	Pyridines and derivatives	Pyridoxines		0.731	24778.1	25047.8	33686.6	1050.18	15012.1	18552.7	17687.9	17738.7
Pyrrole-2-carboxylic acid	0.696	112.049		[M+H]+	C5H5NO2	Organoheterocyclic compounds	Pyrroles	Pyrrole carboxylic acids and derivatives	C05942	0.95	19086	21088.9	20978	25773	25702.2	25569.5	21853.1	21896.6
Pyrrolidin-1-ium-2-carboxylate	0.678	116.07		[M+H]+	C5H9NO2	Organic acids and derivatives	Carboxylic acids and derivatives	Amino acids, peptides, and analogues		0.915	37102.7	38518.4	41736.5	31570	30483.2	29403.9	33189.8	33462.5
Quinolactacin A	4.264	293.132		[M+Na]+	C16H18N2O2	Organoheterocyclic compounds	Quinolines and derivatives	Pyrroloquinolines		0.704	9632.61	9728.6	10360.5	9021.18	706.845	7739.72	5974.26	5886.83
Ranaconitine	4.408	601.313		[M+H]+	C32H44N2O9					0.718	2989.27	2201.96	3039.86	8118.48	8497.32	8759.8	5643.16	5595.62
Reserpine	5.895	609.272		[M+H]+	C33H40N2O9	Alkaloids and derivatives	Yohimbine alkaloids		C06539	0.787	21655.4	22469.8	25500	15984.8	17658.8	16749.7	18570.3	18746.7
Robustone methyl ether	0.695	379.117		[M+H]+	C22H18O6	Phenylpropanoids and polyketides	Isoflavonoids	Isoflavans		0.739	20632.4	17949.6	17606.1	20052.9	18655.2	19551	18713.6	18906.4
Roseoside	3.89	387.2		[M+H]+	C19H30O8	Lipids and lipid-like molecules	Fatty Acyls	Fatty acyl glycosides		0.842	115795	115015	135578	86057	84600.7	107957	99668	99647
(S)-2-(Pyrrolidin-2-yl)acetic acid	0.701	130.085		[M+H]+	C6H11NO2	Organoheterocyclic compounds	Pyrrolidines			0.83	299951	317374	325411	284737	281852	292085	288105	291083
(S)-7-(((2-O-6-Deoxy-alpha-L-mannopyranosyl)-beta-D-glucopyranosyl)oxy)-2,3-dihydro-5-hydroxy-2-(3-hydroxy-4-methoxyphenyl)-4H-1-benzopyran-4-one	11.703	611.464		[M+H]+	C28H34O15	Phenylpropanoids and polyketides	Flavonoids	Flavonoid glycosides		0.825	15746.7	11262.1	53423.8	19897.8	11700.5	23287.2	21890.1	21994.4
Salicin	2.701	309.099		[M+H]+	C13H18O7	Organic oxygen compounds	Organooxygen compounds	Carbohydrates and carbohydrate conjugates	C01451	0.761	5078.77	5240.85	5516.61	4416.67	4173.12	4648.72	5388.47	5427.67
Sambucinol	3.983	267.154		[M+H]+	C15H22O4	Organoheterocyclic compounds	Oxepanes			0.728	15440	14966.8	16502.1	16031.3	15148.2	15815.7	17105.5	17140.3
Sayaendoside	3.532	439.169		[M+Na]+	C19H28O10	Organic oxygen compounds	Organooxygen compounds	Carbohydrates and carbohydrate conjugates		0.746	10930.7	8557.83	16962	4728.22	4358.83	5417.31	7613.13	8127.22
Schizandrin	5.993	455.204		[M+Na]+	C24H32O7	Phenylpropanoids and polyketides	Tannins	Hydrolyzable tannins		0.731	164427	176503	185261	148336	145982	144543	154481	156081
Scopoletin	4.103	193.048		[M+H]+	C10H8O4	Phenylpropanoids and polyketides	Coumarins and derivatives	Hydroxycoumarins	C01752	0.923	14507.6	14900.8	14698.7	13607.4	12111	13319.9	13137	13231
Scutellarioside II	3.848	509.172		[M+H]+	C24H28O12	Phenylpropanoids and polyketides	Cinnamic acids and derivatives	Hydroxycinnamic acids and derivatives		0.822	30160.3	29385.3	32259.2	25395.6	21409.7	24277.4	24513.1	24661.2
Selina-4(14),7(11)-diene-9-ol;[1S-(1alpha,4abeta,8aalpha)]-Decahydro-8a-methyl-5-methylene-3-(1-methylethylidene)-1-naphthalenol	8.163	203.178		[M+H-H2O]+	C15H24O					0.818	49238.6	50113.1	63476	59301.4	51606.1	47797.3	46342.8	46650
Senkyunolide A	6.157	193.122		[M+H]+	C12H16O2					0.714	68623.5	70941.7	70604.9	44235.5	49158.9	52827.8	56262.8	56419.8
Simazine	3.244	202.084		[M+H]+	C7H12ClN5	Organoheterocyclic compounds	Triazines	1,3,5-triazines		0.733	4078.08	3891.62	4758.22	2638.18	2459.37	2900.99	3787.94	3904.45
Simvastatin	5.928	441.268		[M+Na]+	C25H38O5	Organoheterocyclic compounds	Lactones	Delta valerolactones		0.758	14705.9	18424.3	8028.72	18115.8	11097.2	16653	15028.9	14906.1
Sinapaldehyde	4.508	209.08		[M+H]+	C11H12O4	Benzenoids	Phenols	Methoxyphenols		0.724	17967.8	18243.1	18475.3	22034.8	20649.2	22013.3	18678.7	18869.5
Sinapoyl malate	3.893	207.137		[M+H]+	C15H16O9	Phenylpropanoids and polyketides	Cinnamic acids and derivatives	Hydroxycinnamic acids and derivatives		0.714	189127	188254	206381	129567	122270	135317	155773	157726
Skimmin	3.037	325.09		[M+H]+	C15H16O8	Phenylpropanoids and polyketides	Coumarins and derivatives	Coumarin glycosides		0.703	7473.18	6723.56	7027.23	6531.78	2949.2	6251.72	6365.86	6544.29
Solvent green 3	3.161	419.174		[M+H]+	C28H22N2O2	Benzenoids	Anthracenes	Anthraquinones		0.748	7750.53	6664.42	7215.66	5899.58	6316.91	4505.24	5598.4	5827.24
Sotalol	4.223	273.128		[M+H]+	C12H20N2O3S	Benzenoids	Benzene and substituted derivatives	Sulfanilides	C07309	0.767	9037.93	8009.49	9839.36	9010	8783.61	9131.03	8529.13	8560.52
Sphinganine	9.44	302.305		[M+H]+	C18H39NO2	Organic nitrogen compounds	Organonitrogen compounds	Amines	C00836	0.705	753251	449132	653598	1.14651e+06	953553	1.07934e+06	596717	596850
Sphingosine	10.45	300.289		[M+H]+	C18H37NO2	Organic nitrogen compounds	Organonitrogen compounds	Amines		0.772	4762.53	5081.06	3605.86	10827.3	9567.61	8175.04	6595.96	6560.46
(S)-Suspensaside	3.118	167.068		[M+H]+	C9H10O3	Organic oxygen compounds	Organooxygen compounds	Carbonyl compounds		0.728	12782.6	13400	13191.8	12987.3	13204.6	14493.5	11711.5	11733.4
Stachydrine	0.689	144.101		[M+H]+	C7H13NO2					0.77	396273	399595	416344	315605	309927	313632	357553	359892
Stigmasterol	13.755	413.378		[M+H]+	C29H48O	Lipids and lipid-like molecules	Steroids and steroid derivatives	Stigmastanes and derivatives		0.706	46288.3	51312.5	57310.7	148540	133009	157850	89030.7	89106.1
Strychnine sulfate	6.797	335.178		[M+H]+	C21H22N2O2.1/2H2SO4					0.729	12886.6	12643.8	11609.8	10941.5	9759.16	10984	10409	10390.9
Sulfadiazine	0.712	251.061		[M+H]+	C10H10N4O2S	Benzenoids	Benzene and substituted derivatives	Benzenesulfonamides	C07658	0.701	22051.9	28905.5	27889.1	40279.4	37020.9	39793.4	31649.9	31934.4
Sulfasalazine	1.871	399.065		[M+H]+	C18H14N4O5S	Benzenoids	Benzene and substituted derivatives	Benzenesulfonamides		0.767	3579.61	4022.4	3675.4	3184.75	2849.81	3199.41	3135.92	3177.42
Syringaldehyde	3.955	183.064		[M+H]+	C9H10O4	Benzenoids	Phenols	Methoxyphenols		0.912	13361.2	13358.3	13931.2	15201.1	15330.7	14366.1	13905.2	13944.5
Syringin	3.25	395.129		[M+Na]+		Organic oxygen compounds	Organooxygen compounds	Carbohydrates and carbohydrate conjugates		0.765	36033.5	36075.8	37320.8	29366.8	29474.4	28424.4	32072.5	32170.6
Tabersonine	6.528	337.195		[M+H]+	C21H24N2O2					0.767	24216.9	22823.7	24828.3	35811.5	20636.2	26835.3	24220.7	24159.8
Tamoxifen	8.679	372.23		[M+H]+	C26H29NO	Phenylpropanoids and polyketides	Stilbenes		C07108	0.708	11474.1	10314.8	9284.43	12976.6	11599.5	9754.18	10432.6	10601.2
Tangeretin	6.737	395.11		[M+Na]+	C20H20O7	Phenylpropanoids and polyketides	Flavonoids	O-methylated flavonoids	C10190	0.897	27184.6	29518.5	28739.8	13714	14306.3	16104.8	20668.1	20748
Tectochrysin	8.604	269.078		[M+H]+	C16H12O4	Phenylpropanoids and polyketides	Flavonoids	O-methylated flavonoids	C11621	0.829	5787.13	6496.97	6886.78	6599.57	6013.23	6736.44	6169.25	6163.73
Tectoridin	4.923	485.104		[M+Na]+		Phenylpropanoids and polyketides	Isoflavonoids	Isoflavonoid O-glycosides		0.756	11063.2	11274.2	10588.1	5861.73	7464.65	8160.58	8375.81	8454.93
Tentoxin	5.256	415.238		[M+H]+	C22H30N4O4	Organic acids and derivatives	Carboxylic acids and derivatives	Amino acids, peptides, and analogues		0.824	77412.5	75548.9	81420.5	64153.6	60894.5	60297.3	64373.9	65439.2
Thalsimine	11.292	637.303		[M+H]+	C38H40N2O7	Phenylpropanoids and polyketides	Tannins			0.772	8895.28	10565.9	9110.98	9169.52	8495.28	9409.72	7935.47	7876.18
Tiapride	5.013	329.155		[M+H]+	C15H24N2O4S	Benzenoids	Benzene and substituted derivatives	Benzenesulfonyl compounds		0.858	70731.9	72272.8	69663.2	86117.7	80157.4	90333.2	74551.2	73643.1
Tinnevellin glucoside	5.153	409.149		[M+H]+	C20H24O9					0.743	1.77827e+06	1.77793e+06	1.85626e+06	1.14359e+06	1.12988e+06	1.1451e+06	1.39289e+06	1.39284e+06
Trachelanthine	3.161	302.194		[M+H]+	C15H27NO5	Organoheterocyclic compounds	Pyrrolizidines			0.795	9116.54	9402.55	10234.3	7294.03	6473.61	7286.91	9055.02	9100.29
Trehalose	0.655	343.121		[M+H]+	C12H22O11	Organic oxygen compounds	Organooxygen compounds	Carbohydrates and carbohydrate conjugates	C01083	0.708	43827	44148.4	46441.4	25496.4	25769.4	24400.4	34376	34464.4
Tributylphosphine oxide	8.219	219.193		[M+H]+	C12H27OP	Organophosphorus compounds	Organic phosphines and derivatives	Organophosphine oxides		0.706	14800.9	12399.8	12290.6	15669	13254.6	12297.5	13220.7	13295
Trichoverrol A	9.832	443.203		[M+Na]+	C23H32O7	Lipids and lipid-like molecules	Prenol lipids	Sesquiterpenoids		0.831	15021.9	17008.6	28178.9	19250.8	16155.8	16742.7	23367.6	24091.1
Trifolirhizin	4.735	469.109		[M+Na]+		Phenylpropanoids and polyketides	Isoflavonoids	Furanoisoflavonoids		0.781	26650.4	24938.7	27713.2	15445.7	15135.3	16800.6	19982.8	20233.7
Trigonelline	0.668	138.053		[M+H]+	C7H7NO2	Alkaloids and derivatives			C01004	0.945	42701.3	42937.6	47100.4	42831.9	41808.4	43948.3	45264.2	45494.2
Triisobutyl phosphate	9.078	267.17		[M+H]+	C12H27O4P	Organic acids and derivatives	Organic phosphoric acids and derivatives	Phosphate esters		0.862	14573.8	13763.7	15270.9	21897	15735.2	14352.3	16253.1	16366.5
Trimethoprim	5.37	291.149		[M+H]+	C14H18N4O3	Benzenoids	Phenol ethers	Anisoles	C01965	0.728	12294.1	8615.04	10724.9	8764.07	9930.92	11904.5	8035.91	8243.18
Tripalmitin	12.144	488.393		[M+NH4]+	C51H98O6	Lipids and lipid-like molecules	Glycerolipids	Triradylcglycerols		0.747	10396.6	14847.4	12797.3	11834.6	13037	17256.8	13467.2	12670.9
Triphenyl phosphate	8.509	327.078		[M+H]+	C18H15O4P	Organic acids and derivatives	Organic phosphoric acids and derivatives	Phosphate esters	C06017	0.89	24097.9	26079	25207.8	35616.3	23978.6	25994	24303.3	24253.4
Triphenylphosphine oxide	6.977	279.093		[M+H]+	C18H15OP	Benzenoids	Benzene and substituted derivatives	Phenylphosphines and derivatives		0.814	141944	153395	156283	163769	171274	193015	160854	161148
Tris(1,3-dichloro-2-propyl)phosphate	8.405	428.888		[M+H]+	C9H15Cl6O4P	Organic acids and derivatives	Organic phosphoric acids and derivatives	Phosphate esters		0.874	75998.5	83687.9	82024.1	106854	76970.3	87984.1	78310.8	77178.2
Tris(1-chloro-2-propyl)phosphate	14.723	327.009		[M+H]+	C9H18Cl3O4P	Organic acids and derivatives	Organic phosphoric acids and derivatives	Phosphate esters		0.783	1107.48	2429	2087.16	2546.11	803.22	2472.11	2234.38	1903.21
Tris(2-butoxyethyl) phosphate	9.389	399.254		[M+H]+	C18H39O7P	Organic acids and derivatives	Organic phosphoric acids and derivatives	Phosphate esters		0.72	9364.32	10025	10091	11833.7	10143.1	12244.3	9715.13	9712.87
Tuberostemonine	6.053	376.245		[M+H]+	C22H33NO4					0.774	7366.87	8851.37	9147.01	5887.19	5366.25	7932.07	6392.38	6216.92
Tyramine	5.305	138.089		[M+H]+	C8H11NO	Benzenoids	Benzene and substituted derivatives	Phenethylamines	C00483	0.713	9695.93	7468.54	8000.83	8582.18	5160.43	8122.24	7553.55	7716.01
Tyrosine	0.813	182.08		[M+H]+	C9H11NO3	Organic acids and derivatives	Carboxylic acids and derivatives	Amino acids, peptides, and analogues		0.809	43347.2	45591.1	47134.1	47036.7	37022	41343.7	37956.7	37897
Uracil	0.821	113.034		[M+H]+	C4H4N2O2	Organoheterocyclic compounds	Diazines	Pyrimidines and pyrimidine derivatives	C00106	0.781	7589.13	7579.58	7880.28	5918.61	6432.72	6739.03	6861.06	6974.33
Ursolic acid	11.032	457.366		[M+H]+	C30H48O3	Lipids and lipid-like molecules	Prenol lipids	Triterpenoids		0.904	178261	163542	172344	505554	479458	590174	289709	289024
Ursonic acid	9.354	455.348		[M+H]+	C30H46O3					0.757	12885.6	15402.7	12594.7	40047.5	35146.5	39423	22274.8	22232.9
Valerophenone	4.853	163.111		[M+H]+	C11H14O	Organic oxygen compounds	Organooxygen compounds	Carbonyl compounds		0.761	62366.1	61215.8	57332.4	47621.6	47068.2	51187.5	51309.5	51082.5
Verrucarin J	3.91	507.208		[M+Na]+	C27H32O8	Lipids and lipid-like molecules	Prenol lipids	Sesquiterpenoids		0.757	10760.3	10796.5	10935.6	7060.98	7291.35	7642.81	8355.09	8249.86
Vindoline	4.837	457.238		[M+H]+	C25H32N2O6					0.783	154506	155559	153853	77794.9	70406.4	82595.6	113201	113676
Vinpocetine	6.76	351.216		[M+H]+	C22H26N2O2	Alkaloids and derivatives	Eburnan-type alkaloids			0.819	1.26413e+06	1.1265e+06	1.21171e+06	679670	677519	753097	829180	833977
Vitamin E acetate	13.834	473.397		[M+H]+	C31H52O3	Lipids and lipid-like molecules	Prenol lipids	Quinone and hydroquinone lipids		0.719	18467.6	17526.8	13987.7	31752.6	16476	22716	32225.1	32918.4
Vitexin 2''-O-rhamnoside	3.428	579.168		[M+H]+	C27H30O14	Phenylpropanoids and polyketides	Flavonoids	Flavonoid glycosides		0.733	3637.33	3667.75	3767.08	3363.75	3257.56	3359.77	3172.87	3181.07
Walleminone	5.474	253.18		[M+H]+	C15H24O3	Lipids and lipid-like molecules	Prenol lipids	Sesquiterpenoids		0.723	21635.4	19155.6	29754.2	32362.1	26550.4	27415.9	27032.9	27571.1
Xanthohumol	2.697	377.142		[M+Na]+	C21H22O5	Phenylpropanoids and polyketides	Linear 1,3-diarylpropanoids	Chalcones and dihydrochalcones	C16417	0.739	10279.1	11342.2	12720.1	9110.47	8954.82	9102.07	9892.3	9420.4
xi-3-Hydroxy-5-phenylpentanoic acid O-beta-D-Glucopyranoside	4.611	379.136		[M+Na]+	C17H24O8	Lipids and lipid-like molecules	Fatty Acyls	Fatty acyl glycosides		0.897	2.65114e+06	2.62739e+06	2.8778e+06	1.86854e+06	1.91872e+06	2.03271e+06	2.19308e+06	2.20084e+06
	7.243	209.116									293441	297050	289556	180572	182114	189886	228668	229685
	3.933	361.092									264778	289006	277720	171462	165367	188207	229087	231523
	2.682	361.091									43863.2	46004.6	47358.7	27165	29449.7	28910.2	34568.3	34629.4
	3.278	166.085									11397.4	10121.9	12278.5	8689.58	7080.55	6621.38	8709.91	8939.14
	3.27	480.146									14359.4	13603.4	14181.8	11697.7	13501.9	12313.4	12736.4	12915.1
	4.647	611.155									16693.2	12166.5	31040	10683.1	5526.29	10038.7	14101.3	13822.9
	1.331	182.08									19854.5	22077.5	20994.4	17302.2	15596.9	21419.1	15544.1	14907.6
	5.468	392.226									223103	230141	238439	178395	154717	171355	182157	181024
	3.174	623.124									1.81892e+06	1.76297e+06	1.81977e+06	1.06967e+06	1.04432e+06	1.11805e+06	1.33356e+06	1.33703e+06
	0.87	136.061									363412	344218	402058	313277	328675	370121	324381	327705
	4.41	447.09									367512	364801	368188	237565	227430	237253	269011	272258
	3.752	595.164									240152	244919	251782	193411	190222	185267	206065	209094
	6.425	703.367									191968	222084	220319	165793	161529	179898	188959	191771
	0.819	346.054									78070.8	69377.5	68859.7	55018.4	52985.2	68980.6	57866.7	59015.1
	3.25	179.033									167330	164378	167965	164542	147015	164279	157451	158562
	10.198	495.344									55787	56166.4	45571.1	189014	173331	213486	114023	114732
	1.231	146.08									45791.6	44675.6	38954.8	26626.7	24696.6	27184.6	30708.9	31213.2
	0.875	284.097									18665.3	16479.9	22088.8	10657.3	13142.5	17322.5	15572.8	16068.5
	0.665	522.202									35764	49080.5	51482.7	31726.5	36706.1	35109.1	37579.1	37417.8
	2.134	268.102									155814	166001	198188	210377	200614	219040	175123	175583
	2.963	146.058									62868.1	66656.9	71052.3	55792.6	53583.3	57726.9	59364.9	59804.3
	5.797	287.054									31658.1	30182.7	31590.6	19796.9	17739	19207.6	23644.5	23680.3
	7.503	471.232									5154.09	4408.94	5042.97	7123.65	6785.29	4477.07	5172.38	5165.59
	6.254	369.185									32113.2	28532.7	34823.8	25612.9	23490.5	23361.2	27602.5	27897.1
	3.841	377.145									36994.1	36985.1	37949.6	30950.6	31156.8	33524.5	31632.2	31923.7
	1.977	220.116									20094	21684.5	22347.3	17428.2	18557.2	16730.9	20205.3	20473.9
	3.937	181.048									76581.5	77257.6	77906.6	42009.5	42216.3	43562.1	56034.9	56290.5
	1.369	330.061									17003	16725.5	17555	9250.49	10852.7	13646.3	15357.5	15580.8
	4.101	471.352									16806.1	17804.3	16163.4	24439.5	15597.5	15714.5	16757.4	16949.9
	2.909	181.049									24414.8	25265.1	24614.8	26595	26611.8	28565.2	25158.5	25347.2
	5.618	303.05									1519.46	536.368	29210.5	559.646	285.122	169.164	4944.29	5131
	4.564	471.086									49338.7	46156.1	42471.7	28434.7	28544.5	27933.6	36726.3	36907
	11.647	609.269									3345.24	3370.28	3897.43	9701.19	8021.03	9937.14	6562.69	6744.37
	5.054	287.053									6156.18	7998.09	6267.15	3777.38	3403.59	3255.57	4754.42	4784.98
	7.463	165.053									61848.4	57232.5	60069.5	90379.9	63444.7	60935.5	60677	60840.6
	1.679	184.058									12753.5	10599.4	11859.7	8319.78	8022.63	8457.54	10887.3	11031.9
	7.119	348.273									39323.7	42035.5	44185.2	31103.7	30940.9	32132.5	31537	31670.3
	4.535	537.224									18205.8	18027.9	15774.9	18378.1	15929.9	19184.5	17922.5	18032.4
	6.155	237.182									45935.3	46907.9	48343	36313.9	33481.7	37897.2	37749.7	37844.6
	4.11	287.053									76159.2	76199.1	81748.9	36213.9	34895.9	37369.4	51520.9	51603.7
	4.453	393.146									23870.1	21566.3	23061.3	23083.7	20992.8	21643.2	21707.7	21784.5
	6.049	285.074									13606.6	14586.2	19846	11455.7	6886.48	7525.37	10476	10549.4
	2.753	139.037									18238.3	18107.1	18782.8	21085.8	19745.4	20351.4	18966.9	18884
	4.851	433.112									11000.4	10353.1	11414.5	7126.76	6331.96	7313.23	7877.91	7950.09
	4.386	433.115									3860.89	3575.69	3976.6	2864.89	2711.92	3240.52	3169.8	3206.9
	2.506	190.048									6517.82	6965.55	6984.55	4641.07	4492.69	4796.41	5400.83	5435.49
	2.685	341.082									5662.13	5453.87	5396.43	4291.58	4147.1	3116.63	4647.73	4650.27
	1.294	132.1									62964.1	58401.9	55891.1	44944.8	38259.9	41278.1	48863.7	48862.3
	6.253	317.066									324.355	485.509	9191.65	231.253	186.58	153.713	1798.12	1794.86
	3.177	505.092									25135.7	22778.2	26652.8	22186.4	20674.4	19273.2	22135	22117.9
	3.637	165.055									9550.07	7379.64	7938.32	6688.16	6530.81	6323.78	6912.12	6884.54
	3.477	397.164									8305.49	8420.02	10291.7	8106	6407.91	8577.76	7911.92	7879.68
	7.465	345.096									9772.57	11163.4	10567.1	4640.89	4322.69	3623.94	7346.67	7302.53
	9.714	557.318									18142.7	17299.3	14845.2	26046.6	19824.8	19179.4	18170.5	18109.9
	10.795	496.341									21221.3	24509.1	69959.8	52920.1	52267.5	54276.4	42628.6	42002.4
	3.228	738.202									162881	166807	169309	94092.8	90846.3	99423.6	121166	121009
	5.183	193.048									30272.8	31545.7	32299.1	27411.7	26394.8	30304.2	27776	27597.6
	11.649	167.032									16684.4	18592.3	19073.9	24083.6	16839.2	19983	17864.7	17680.5
	6.188	401.227									15420.8	18330	13775.6	12416.6	13482.7	13583	12109.7	11922.5
	6.39	447.217									23438.9	26113	26539.9	18019.4	17553.7	18310.3	19928.8	19689.4
	4.674	603.177									8417.45	19357.8	4679.35	6847.98	8634.26	9479.66	7644.3	7399.86
	9.119	279.158									179610	179966	169583	210581	203061	173521	180224	177682
	3.933	163.039									1.41757e+06	1.38959e+06	1.42633e+06	780309	765173	835645	1.04036e+06	1.04867e+06
	1.895	166.084									28589.4	28571.8	32670	19033.1	12826.1	20167.9	24811.5	25113.4
	3.451	475.192									180378	187352	177073	123796	126261	132468	142042	143639
	4.645	633.141									74176.4	71630.6	278373	41106.5	40992.2	43041.2	84888.5	85580.5

## Sheet: NEG
Table S1 Identification of the metabolites by UHPLC-Triple-TOF-MS/MS analyses operating in negative ion mode (ESI−)
Name	rt(min)	m/z		adduct	Formula	Superclass	Class	Subclass	KEGG	score	FPFL1	FPFL2	FPFL3	PFL1	PFL2	PFL3	QC-1	QC-2
12,13-Dihydroxyoctadec-9-enoic acid	8.744	313.237		[M-H]-	C18H34O4	Lipids and lipid-like molecules	Fatty Acyls	Fatty acids and conjugates		0.784	9779.95	10069	10872.5	7530.61	6222.51	6584.81	6496.71	6557.57
12:4+3O Fatty acyl hexoside	3.477	387.163		[M-H]-	C18H28O9	Lipids and lipid-like molecules	Fatty Acyls	Fatty acyl glycosides		0.857	6.87027e+06	7.41585e+06	7.40876e+06	5.72557e+06	5.64234e+06	6.02866e+06	5.04871e+06	5.09352e+06
1,2-Dipalmitoyl-sn-glycerol 3-phosphate	13.516	647.456		[M-H]-	C35H69O8P	Lipids and lipid-like molecules	Glycerophospholipids	Glycerophosphates	C00416	0.756	2486.16	3364.42	2726.33	3609.44	3069.26	2914.02	4101.86	4028.1
12-Hydroxydodec-3-enoic acid	6.877	213.149		[M-H]-	C12H22O3	Organic acids and derivatives	Hydroxy acids and derivatives	Medium-chain hydroxy acids and derivatives		0.78	20653.5	21398.8	20713.4	14114.6	12239.1	11611.3	13060.8	13271.9
12-Hydroxyoctadec-9-enoic acid	10.943	297.243		[M-H]-	C18H34O3	Lipids and lipid-like molecules	Fatty Acyls	Fatty acids and conjugates		0.911	21679.1	22755.9	19492.2	26550.4	14792.9	15734.7	16805.6	17355.3
1-(3,4-Dihydroxyphenyl)-6,7-dihydroxy-1,2-dihydronaphthalene-2,3-dicarboxylic acid	2.612	357.062		[M-H]-	C18H14O8	Lignans, neolignans and related compounds	Aryltetralin lignans			0.731	32943	32320	33437.7	31221.6	31346.9	35957.3	20845.5	21223
1,3,4-Trihydroxy-5-[[3-(4-hydroxyphenyl)-1-oxo-2-propenyl]oxy]-,(1r,3r,4s,5r)-cyclohexanecarboxylic acid	2.345	337.088		[M-H]-	C16H18O8	Organic oxygen compounds	Organooxygen compounds	Alcohols and polyols		0.706	7202.78	6461.7	8052.27	5013.79	4492.82	5704.35	4839.25	4879.72
1,3-Dicaffeoylquinic acid	2.371	515.115		[M-H]-	C25H24O12					0.957	344668	374284	380680	261316	250648	297080	187619	189694
13-HOTrE	8.421	293.213		[M-H]-	C18H30O3					0.723	4412.76	4182.35	6974.96	2048.78	2528.14	2536.35	2698.55	2738.66
14-(3-Ethyloxiran-2-YL)tetradeca-9,12-dienoic acid	9.523	293.212		[M-H]-	C18H30O3	Lipids and lipid-like molecules	Fatty Acyls	Fatty acids and conjugates		0.744	34262	33206.8	45493.6	77554.3	71361.9	32311	25152.1	25210.5
1,4-Cyclohexanedicarboxylic acid	3.678	171.067		[M-H]-	C8H12O4	Organic acids and derivatives	Carboxylic acids and derivatives	Dicarboxylic acids and derivatives		0.83	32422	34737.3	32516.2	16766	14745.6	17199.2	15537.5	15774.6
16-Hydroxy-3-(beta-D-xylopyranosyloxy)-, (3beta,5xi,9xi,16alpha)-olean-12-ene-23,28-dioic acid	9.528	633.378		[M-H]-	C35H54O10	Lipids and lipid-like molecules	Prenol lipids	Triterpenoids		0.774	8421.71	8557.18	6922.47	21783	19368.3	25409.3	11165.1	11563.9
16-Hydroxy-9-oxooctadeca-10,12,14-trienoic acid	7.242	307.19		[M-H]-	C18H28O4	Lipids and lipid-like molecules	Fatty Acyls	Lineolic acids and derivatives		0.806	132086	139197	148805	57646.6	55856.2	62673.9	69969.5	70692
1,7-Bis(3,4-dihydroxyphenyl)heptan-3-yl acetate	7.223	409.139		[M+Cl]-	C21H26O6	Phenylpropanoids and polyketides	Diarylheptanoids	Linear diarylheptanoids		0.713	2300.05	2696.17	2233.48	1000.41	1238.89	1698.36	1482.28	1488.64
1,7-Bis(4-hydroxyphenyl)-3-heptanyl 2-O-[(2S,3R,4R)-3,4-dihydroxy-4-(hydroxymethyl)tetrahydro-2-furanyl]-beta-D-glucopyranoside	9.768	593.263		[M-H]-	C30H42O12	Phenylpropanoids and polyketides	Diarylheptanoids	Linear diarylheptanoids		0.736	2727.22	2727.17	5842.53	2820.82	2798.16	2642.45	2644.64	2711.35
1,7-Bis(4-hydroxyphenyl)-3-heptanyl 6-O-[(2S,3R,4R)-3,4-dihydroxy-4-(hydroxymethyl)tetrahydro-2-furanyl]-beta-D-glucopyranoside	7.972	593.258		[M-H]-	C30H42O12	Phenylpropanoids and polyketides	Diarylheptanoids	Linear diarylheptanoids		0.821	14078.2	15712.1	13952.5	6531.23	6388.24	5325.93	7967.86	8196.65
1-[8-Hydroxy-3-methyl-1-[(2S,3R,4S,5S,6R)-3,4,5-trihydroxy-6-(hydroxymethyl)oxan-2-yl]oxynaphthalen-2-yl]ethanone	5.431	377.119		[M-H]-	C19H22O8	Organic oxygen compounds	Organooxygen compounds	Carbohydrates and carbohydrate conjugates		0.842	16359.6	17171.1	16726.4	14013.4	13106.8	12770.2	10868.6	11197
(1aS,2Z,4E,14R,15aS)-8-Chloro-9,11-dihydroxy-14-methyl-1a,14,15,15a-tetrahydro-6H-oxireno[e][2]benzoxacyclotetradecine-6,12(7H)-dione	3.166	363.069		[M-H]-	C18H17ClO6	Benzenoids	Benzene and substituted derivatives	Benzoic acids and derivatives		0.732	15982.7	17065.7	18260.3	13971	13049.4	14687.5	11128.3	11468.8
1-Caffeoylquinic acid	2.83	353.087		[M-H]-	C16H18O9	Organic oxygen compounds	Organooxygen compounds	Alcohols and polyols		0.717	4934.93	4587.63	5676.05	6697.2	6152.93	5888.99	3950.2	4009.15
(1-Hexadecanoyloxy-3-phosphonooxypropan-2-yl) octadec-9-enoate	13.596	673.474		[M-H]-	C37H71O8P	Lipids and lipid-like molecules	Glycerophospholipids	Glycerophosphates		0.854	23537.5	24219.9	23059.9	22406.8	24400.3	25126.5	24082.7	23744.9
1-O-[(2alpha,3beta,5xi,6beta,9xi,19alpha)-2,3,6,19-tetrahydroxy-28-oxoolean-12-en-28-yl]-beta-D-glucopyranose	6.398	711.385		[M+FA-H]-	C36H58O11	Lipids and lipid-like molecules	Prenol lipids	Triterpenoids		0.775	31888.1	35941.3	33134.7	25089.4	25845.2	28305	23198.2	23427
1-O-[(2alpha,3beta,5xi,9xi,18xi)-2,3,19,24-Tetrahydroxy-24,28-dioxoolean-12-en-28-yl]-beta-D-glucopyranose	6.418	679.371		[M-H]-	C36H56O12	Lipids and lipid-like molecules	Prenol lipids	Triterpenoids		0.809	27932.8	27229.7	27362.8	19649.4	19603.2	18512.4	16298.6	16540.6
1-O-[(3beta,5xi,9xi,18xi)-3,19,24-trihydroxy-24,28-dioxours-12-en-28-yl]-hexopyranose	6.181	663.363		[M-H]-	C36H56O11	Lipids and lipid-like molecules	Prenol lipids	Terpene glycosides		0.755	5360.23	7794.28	6772.19	4422.09	3923.26	4812.25	4170.56	4206.5
1-Palmitoylphosphatidylcholine	10.795	540.323		[M+HCOO]-	C24H50NO7P	Lipids and lipid-like molecules	Glycerophospholipids	Glycerophosphocholines		0.79	1575	1802.75	4688.89	4339.23	3981.11	3524.56	2846.38	2861.38
(1r,3R,4s,5S)-4-{[(2E)-3-(3,4-Dihydroxyphenyl)-2-propenoyl]oxy}-1,3,5-trihydroxycyclohexanecarboxylic acid	3.703	393.128		[M-C6H10O5-H]-	C16H18O9	Organic oxygen compounds	Organooxygen compounds	Alcohols and polyols		0.722	12113	14791.4	13823.9	9692.6	9832.18	9199.66	9861.06	9710.97
(1S,2R,4As,6aS,6bR,10S,12aR)-10-hydroxy-1,2,6a,6b,9,9,12a-heptamethyl-2,3,4,5,6,6a,7,8,8a,10,11,12,13,14b-tetradecahydro-1H-picene-4a-carboxylic acid	11.028	455.355		[M-H]-	C30H48O3	Lipids and lipid-like molecules	Prenol lipids	Triterpenoids		0.825	689414	717010	735894	2.03005e+06	1.83384e+06	2.18152e+06	1.07955e+06	1.0869e+06
(1S,4aR,6aS,6bR,10R,11R,12aR,14bS)-1,10,11-trihydroxy-2,2,6a,6b,9,9,12a-heptamethyl-1,3,4,5,6,6a,7,8,8a,10,11,12,13,14b-tetradecahydropicene-4a-carboxylic acid	8.466	533.343		[M+FA-H]-	C30H48O5	Lipids and lipid-like molecules	Prenol lipids	Triterpenoids		0.756	2109.72	2666.72	2010.28	4037.67	4220.83	5268.73	2760.9	2792.04
(1S,4aR,6aS,6bR,9R,10R,11R,12aR,14bS)-1,10,11-trihydroxy-9-(hydroxymethyl)-2,2,6a,6b,9,12a-hexamethyl-1,3,4,5,6,6a,7,8,8a,10,11,12,13,14b-tetradecahydropicene-4a-carboxylic acid	5.772	503.334		[M-H]-	C30H48O6	Lipids and lipid-like molecules	Prenol lipids	Triterpenoids		0.833	17109.9	17289.4	15927.8	17919.6	16633.4	17699.3	14674	15017.9
2-[2-(19-Acetamido-16,18-dihydroxy-5,9-dimethyl-6-oxoicosan-7-yl)oxy-2-oxoethyl]butanedioic acid	8.56	586.352		[M-H]-	C30H53NO10	Organic acids and derivatives	Carboxylic acids and derivatives	Tricarboxylic acids and derivatives		0.701	3562.95	3157.19	4672.85	1627.2	1733.82	2554.59	2298.81	2279.71
2-[(2'R,8R,8aS)-2',4,4,7,8a-Pentamethylspiro[2,3,4a,5-tetrahydro-1H-naphthalene-8,5'-oxolane]-2'-yl]acetic acid	5.531	319.211		[M-H]-	C20H32O3	Lipids and lipid-like molecules	Prenol lipids	Diterpenoids		0.741	7950.16	8444.3	7660.69	5210.88	3960.58	4738.98	3849.45	3905.13
2-[2-[(Z)-pent-2-enyl]-3-[3,4,5-trihydroxy-6-(hydroxymethyl)oxan-2-yl]oxycyclopentyl]acetic acid	5.468	373.184		[M-H]-	C18H30O8	Lipids and lipid-like molecules	Fatty Acyls	Fatty acyl glycosides		0.835	1.1833e+06	1.24945e+06	1.19595e+06	819176	807015	869253	746741	758855
2,3,19,24-Tetrahydroxy-, (2alpha,3beta,5xi,9xi,19alpha)-olean-12-en-28-oic acid	6.301	503.333		[M-H]-	C30H48O6	Lipids and lipid-like molecules	Prenol lipids	Triterpenoids		0.825	18390.6	22465.5	19323	18828.7	17306.6	16598	14739.5	15309.7
2-(3,4-Dihydroxyphenyl)-5,7-dihydroxy-3-[(2S,3R,4S,5S,6R)-3,4,5-trihydroxy-6-[[(2S,3R,4S,5R)-3,4,5-trihydroxyoxan-2-yl]oxymethyl]oxan-2-yl]oxychromen-4-one	2.458	595.143		[M-H]-	C26H28O16	Phenylpropanoids and polyketides	Flavonoids	Flavonoid glycosides		0.742	6587.04	5942.47	6093.33	8881.14	8991.17	8861.49	6669.99	6851.35
2,3-Dihydroxybenzoic acid	1.396	153.02		[M-H]-	C7H6O4	Benzenoids	Benzene and substituted derivatives	Benzoic acids and derivatives	C00196	0.909	49352	48761.7	51284	36995.4	25374.6	36892.2	23773	24079.2
2-[4-[(3R,5R,6S,8S,9S,14S,17R)-3,6-Dihydroxy-10,13-dimethyl-2,3,4,5,6,7,8,9,11,12,14,15,16,17-tetradecahydro-1H-cyclopenta[a]phenanthren-17-yl]pentanoylamino]ethanesulfonic acid	8.56	498.28		[M-H]-	C26H45NO6S	Lipids and lipid-like molecules	Steroids and steroid derivatives	Bile acids, alcohols and derivatives		0.72	31.8114	1152.59	159.979	351.914	2230.45	98.5234	516.376	521.472
2-[4-[(3R,5S,7R,8R,9S,12S,14S,17R)-3,7,12-Trihydroxy-10,13-dimethyl-2,3,4,5,6,7,8,9,11,12,14,15,16,17-tetradecahydro-1H-cyclopenta[a]phenanthren-17-yl]pentanoylamino]ethanesulfonic acid	7.654	514.28		[M-H]-	C26H45NO7S	Lipids and lipid-like molecules	Steroids and steroid derivatives	Bile acids, alcohols and derivatives		0.822	715.236	3943.44	363.347	1272.51	5449.13	588.012	1836.54	1896.64
2',4',6'-Trihydroxyacetophenone	1.992	335.075		[2M-H]-	C8H8O4	Organic oxygen compounds	Organooxygen compounds	Carbonyl compounds		0.834	6410.5	7268.38	6178.8	7442.92	5936.49	6885.97	5242.43	5323.78
2-[5-Hydroxy-4-methoxy-6-[4-methoxy-6-[4-methoxy-6-[4-methoxy-2-methyl-6-[[(3S,10R,11S,12S,13S,14S,17S)-11,12,14-trihydroxy-17-[(1S)-1-hydroxyethyl]-10,13-dimethyl-1,2,3,4,7,8,9,11,12,15,16,17-dodecahydrocyclopenta[a]phenanthren-3-yl]oxy]oxan-3-yl]oxy-2-methyloxan-3-yl]oxy-2-methyloxan-3-yl]oxy-2-methyloxan-3-yl]oxy-6-(hydroxymethyl)oxane-3,4,5-triol	10.013	1119.58		[M-H]-	C55H92O23	Lipids and lipid-like molecules	Steroids and steroid derivatives	Steroidal glycosides		0.723	11.8795	35.9637	47341.5	102.956	55.4036	58.4841	3974.53	4042.03
2',6'-Dihydroxy-4-methoxychalcone-4'-O-neohesperid	3.756	593.181		[M-H]-	C28H34O14					0.782	59714.4	33958.7	31214.5	25606.3	25095.3	13251.9	22210.3	21445.3
2'-Deoxyinosine triphosphate	11.2	491.301		[M-H]-	C10H15N4O13P3	Nucleosides, nucleotides, and analogues	Purine nucleotides	Purine deoxyribonucleotides		0.714	3009.17	2928.09	2864.38	7379.36	5727.67	8347.55	4206.21	4353.58
2-Dodecoxyethyl hydrogen sulfate	9.546	309.175		[M-H]-	C14H30O5S	Organic acids and derivatives	Organic sulfuric acids and derivatives	Sulfuric acid esters		0.916	62410.8	61419.3	79079	86889	64898.4	77368.1	74138.2	75164.1
(2E,4E)-12-[(10E,12E)-13-Carboxy-3-hydroxy-2-(hydroxymethyl)-8,10,12-trimethyltrideca-10,12-dienoyl]oxy-13-(hydroxymethyl)-3,5,7-trimethyltetradeca-2,4-dienedioic acid	7.198	665.379		[M-H]-	C36H58O11	Lipids and lipid-like molecules	Fatty Acyls	Fatty acid esters		0.751	3162.62	3708.48	4234.85	2944.58	2628.99	3004.66	2825.36	2867.73
2-Furoic acid	0.827	111.009		[M-H]-	C5H4O3	Organoheterocyclic compounds	Furans	Furoic acid and derivatives	C01546	0.82	24554	22385.9	21764.6	19867.2	21406.1	20333.8	18262.4	18373.6
2-Hydroxy-3-(4-hydroxyphenyl)propanoic acid	1.592	181.05		[M-H]-	C9H10O4	Phenylpropanoids and polyketides	Phenylpropanoic acids		C03672	0.728	17762.9	21518.8	22634.3	14665.2	14581.8	16570.4	10568.2	10136.1
2-Hydroxycinnamic acid	2.419	163.04		[M-H]-	C9H8O3	Phenylpropanoids and polyketides	Cinnamic acids and derivatives	Hydroxycinnamic acids and derivatives	C01772	0.819	44051.7	46210.6	48716.4	20663.7	20995.3	22231.5	10355.3	10385.4
2-Isopropylmalic acid	1.933	175.061		[M-H]-	C7H12O5	Lipids and lipid-like molecules	Fatty Acyls	Fatty acids and conjugates		0.737	54458	59357.8	65826.1	37003.6	34830.4	44410.8	24955.5	25460.9
2-Methyl-4-oxo-heptadecanoic acid	10.457	297.241		[M-H]-	C18H34O3	Lipids and lipid-like molecules	Fatty Acyls	Fatty acids and conjugates		0.7	31229.9	27209.8	33870.3	13404.9	8647.87	8427.8	11455.6	11481.2
2-Methylglutaric acid	2.391	145.051		[M-H]-	C6H10O4	Lipids and lipid-like molecules	Fatty Acyls	Fatty acids and conjugates		0.847	7188.2	7783.21	6385.24	6658.46	4001.59	4538.23	4664.43	4727.04
(2R)-2-[(E)-3-[3-[(1R)-1-Carboxy-2-(3,4-dihydroxyphenyl)ethoxy]carbonyl-2-(3,4-dihydroxyphenyl)-7-hydroxy-2,3-dihydro-1-benzofuran-4-yl]prop-2-enoyl]oxy-3-(3,4-dihydroxyphenyl)propanoic acid	3.013	717.135		[M-H]-	C36H30O16	Phenylpropanoids and polyketides	2-arylbenzofuran flavonoids			0.708	24650	28055.4	26893.5	10147.1	10742.9	12304	10247.6	10605.5
(2R,3R,4R,6Ar,6bS,8aS,11R,12R,12aS,14bR)-2,3,12-trihydroxy-4,6a,6b,11,12,14b-hexamethyl-8a-[(2S,3R,4S,5S,6R)-3,4,5-trihydroxy-6-(hydroxymethyl)oxan-2-yl]oxycarbonyl-1,2,3,4a,5,6,7,8,9,10,11,12a,14,14a-tetradecahydropicene-4-carboxylic acid	6.899	679.365		[M-H]-	C36H56O12	Lipids and lipid-like molecules	Prenol lipids	Terpene glycosides		0.755	7502.64	8744.7	7997.1	7063.95	7152.43	7599.93	6195.26	6249.32
(2S,3R,4S,5S,6R)-2-[(2R,3R,4S,5S,6R)-2-[[(3S,5R,6S,8R,10R,12R,13R,14R,17S)-3,12-dihydroxy-17-[(2S)-2-hydroxy-6-methylhept-5-en-2-yl]-4,4,8,10,14-pentamethyl-2,3,5,6,7,9,11,12,13,15,16,17-dodecahydro-1H-cyclopenta[a]phenanthren-6-yl]oxy]-4,5-dihydroxy-6-(hydroxymethyl)oxan-3-yl]oxy-6-(hydroxymethyl)oxane-3,4,5-triol	9.7	799.473		[M-H]-	C42H72O14	Lipids and lipid-like molecules	Prenol lipids	Triterpenoids		0.776	21.7996	24.3637	94204.8	81.253	35.0837	25.0243	9238.72	9380.72
(2Z)-4,6-Dihydroxy-2-[(4-hydroxy-3,5-dimethoxyphenyl)methylidene]-1-benzofuran-3-one	6.24	329.064		[M-H]-	C17H14O7	Phenylpropanoids and polyketides	Aurone flavonoids			0.855	9813.42	10705	9083.44	6832.49	6094.38	7058.93	6715.55	6930.17
3-(2-Hydroxyphenyl)propanoic acid	4.315	165.055		[M-H]-	C9H10O3	Phenylpropanoids and polyketides	Phenylpropanoic acids		C01198	0.899	156590	155354	152938	104832	101246	105699	102231	103635
[3,4,5-Trihydroxy-6-(hydroxymethyl)oxan-2-yl] 3-hydroxy-4,5-dimethoxybenzoate	1.477	359.092		[M-H]-	C15H20O10	Phenylpropanoids and polyketides	Tannins	Hydrolyzable tannins		0.726	8450.86	9257.4	10321.5	8271.6	7628.38	7351.94	13424.5	13642.8
3,4-Dehydro-6-hydroxymellein	5.183	191.034		[M-H]-	C10H8O4	Phenylpropanoids and polyketides	Isocoumarins and derivatives			0.862	107348	112267	109819	99349.5	97448.9	102334	81896.4	82462.8
[3,4-Dihydroxy-6-[5-hydroxy-2-(4-hydroxyphenyl)-4-oxo-7-[3,4,5-trihydroxy-6-(hydroxymethyl)oxan-2-yl]oxychromen-3-yl]oxy-5-[(2S,3R,4R,5R,6S)-3,4,5-trihydroxy-6-methyloxan-2-yl]oxyoxan-2-yl]methyl acetate	4.411	797.2		[M-H]-	C35H42O21	Phenylpropanoids and polyketides	Flavonoids	Flavonoid glycosides		0.715	3167.06	5575.24	5414.16	2837.48	3233.27	3206.46	3043.81	3177.97
3,4-Dihydroxybenzaldehyde	2.751	137.025		[M-H]-	C7H6O3	Organic oxygen compounds	Organooxygen compounds	Carbonyl compounds	C16700	0.958	3.80426e+06	3.81403e+06	3.8365e+06	4.08466e+06	3.99284e+06	4.21817e+06	3.29806e+06	3.31895e+06
3,4-Dihydroxybenzoic acid	3.027	153.019		[M-H]-	C7H6O4	Benzenoids	Benzene and substituted derivatives	Benzoic acids and derivatives	C00230	0.792	117267	120341	118892	159110	154044	164270	105145	106379
3-(4-Hydroxy-3-methoxyphenyl)-2-propenoic acid	2.658	193.049		[M-H]-	C10H10O4	Phenylpropanoids and polyketides	Cinnamic acids and derivatives	Hydroxycinnamic acids and derivatives		0.74	16905.9	17143.2	17138.8	14462	14259.7	15633.4	10825.6	10974.3
3,5-Dihydroxy-4-[3,4,5-trihydroxy-6-[[4-(2-hydroxypropan-2-yl)cyclohexene-1-carbonyl]oxymethyl]oxan-2-yl]oxybenzoic acid	5.715	497.162		[M-H]-	C23H30O12	Lipids and lipid-like molecules	Saccharolipids			0.701	8864.06	10215.3	7912.05	6947.96	7125.58	7337.98	6286.61	6368.2
3-[(7S,8S)-5-Hydroxy-2,2,7,8-tetramethyl-6-oxo-7,8-dihydropyrano[3,2-g]chromen-10-yl]-3-phenylpropanoic acid	3.878	421.159		[M-H]-	C25H26O6	Organoheterocyclic compounds	Benzopyrans	1-benzopyrans		0.813	325848	327460	341958	284855	275298	287697	259860	263583
3'-Adenylic acid	0.826	346.054		[M-H]-	C10H14N5O7P	Nucleosides, nucleotides, and analogues	Ribonucleoside 3'-phosphates		C01367	0.825	9036.33	10127.8	9595.52	18633.9	17886.4	18503.6	10872.8	10864.2
3beta,7alpha,12alpha-Trihydroxy-5beta-cholan-24-oic Acid	12.014	407.292		[M-H]-	C24H40O5	Lipids and lipid-like molecules	Steroids and steroid derivatives	Bile acids, alcohols and derivatives		0.792	2890.43	2020.99	2124.17	2518.66	1991.27	2643.88	1827.39	1837.44
3-(beta-D-Glucopyranosyloxy)-7-(alpha-L-rhamnopyranosyloxy)-5-hydroxy-4'-methoxyflavone	6.072	607.156		[M-H]-	C28H32O15	Phenylpropanoids and polyketides	Flavonoids	Flavonoid glycosides		0.822	7377.54	8315.92	8193.17	6694.33	6069.24	6114.28	4915.31	4924.64
3-Caffeoylquinic acid	1.556	353.092		[M-H]-	C16H18O9	Organic oxygen compounds	Organooxygen compounds	Alcohols and polyols		0.749	3646.38	3902.51	4468.01	5182.73	4377.24	5224.3	2498.91	2575.19
3-Formyl-2,4-dihydroxy-6-methylbenzoic acid	1.982	195.032		[M-H]-	C9H8O5	Benzenoids	Benzene and substituted derivatives	Benzoic acids and derivatives		0.765	19743	18020.6	20234.1	15091.8	11680.1	10329.2	11294.1	11353.9
3-(Hexopyranosyloxy)-2-hydroxypropyl ester, (9Z,12Z,15Z)-9,12,15-octadecatrienoic acid	10.213	559.301		[M+FA-H]-	C27H46O9	Lipids and lipid-like molecules	Glycerolipids	Glycosylglycerols		0.807	7030.89	7315.63	15188.9	15705.5	15408.4	15355.5	9388.9	9487.01
[3-Hydroxy-4-[(2S,3R,4S,5S,6R)-3,4,5-trihydroxy-6-(hydroxymethyl)oxan-2-yl]oxyphenyl]methyl 4-hydroxy-3,5-dimethoxybenzoate	4.009	481.125		[M-H]-	C22H26O12	Phenylpropanoids and polyketides	Tannins	Hydrolyzable tannins		0.767	6659.57	6388.59	6270.41	5804.32	6584.8	10790.7	4262.93	4285.7
3-Hydroxy-5,5,8a-trimethyl-3,4,4a,6,7,8-hexahydronaphthalene-2-carboxylic acid	7.624	237.149		[M-H]-	C14H22O3	Organic acids and derivatives	Hydroxy acids and derivatives	Beta hydroxy acids and derivatives		0.815	20560.3	20596.2	21052	15803.7	16649.8	16777.2	14049.9	14170
3-Hydroxybenzoic acid	2.002	137.023		[M-H]-	C7H6O3	Benzenoids	Benzene and substituted derivatives	Benzoic acids and derivatives	C00587	0.852	26721.1	28300.4	27824	30330	29481.7	31695.2	23048.7	23743.3
3-Hydroxysebacic acid	4.124	217.108		[M-H]-	C10H18O5	Organic acids and derivatives	Hydroxy acids and derivatives	Medium-chain hydroxy acids and derivatives		0.731	21706.5	23218	24146.3	19585.3	19130.7	19677.9	15965.9	16139.4
3-Hydroxytetradecanoic acid	9.677	243.194		[M-H]-	C14H28O3	Lipids and lipid-like molecules	Fatty Acyls	Fatty acids and conjugates		0.789	7120.12	6205.02	9702.2	6416.03	4794.35	5287.92	5283.48	5370.24
3-Nitrobenzanthrone	0.709	275.058		[M]-	C17H9NO3	Benzenoids	Phenanthrenes and derivatives			0.793	34001.7	38222.8	35553.9	14210.3	13984.7	14757.1	31323.5	31715.7
3-O-Feruloylquinic acid	3.34	367.1		[M-H]-	C17H20O9	Organic oxygen compounds	Organooxygen compounds	Alcohols and polyols	C02572	0.903	132244	131779	133222	62992.7	60748.7	66364.1	74965.1	76137.8
3-Phenoxybenzoic acid	4.95	213.054		[M-H]-	C13H10O3	Benzenoids	Benzene and substituted derivatives	Diphenylethers		0.894	24627.9	17320.2	17149.1	18568.2	18753.4	18529.3	19308.4	19543.9
(3R,8R)-10-[(2R,5R)-3,5-Dihydroxy-6-methyloxan-2-yl]oxy-3,8-dihydroxyundecanoic acid	11.465	363.208		[M-H]-	C17H32O8	Organic oxygen compounds	Organooxygen compounds	Carbohydrates and carbohydrate conjugates		0.8	3361.04	2521.73	2651.85	2170.25	2419.3	2104.37	2512.09	2505.87
4-Acetamidobutyric acid	0.879	144.066		[M-H]-	C6H11NO3	Organic acids and derivatives	Carboxylic acids and derivatives	Amino acids, peptides, and analogues	C02946	0.724	15954.2	18567.6	19124.9	10468.5	11036.6	12575.5	10176	10180
4-(Decan-4-yl)benzenesulfonic acid	9.206	297.149		[M-H]-	C16H26O3S	Benzenoids	Benzene and substituted derivatives	Benzenesulfonic acids and derivatives		0.831	26882.5	27750.3	30313.6	40170	27604.1	29424.8	25576.6	26069
4-Hydroxy-3-methoxycinnamaldehyde	5.98	177.057		[M-H]-	C10H10O3	Benzenoids	Phenols	Methoxyphenols	C02666	0.724	15907.5	16412.7	15704.8	12827.5	12610.1	12214.2	11200.4	11302.8
4-Hydroxybenzaldehyde	2.262	121.029		[M-H]-	C7H6O2	Organic oxygen compounds	Organooxygen compounds	Carbonyl compounds	C00633	0.861	16330	16248.9	15174.1	14641.4	11935.8	16396.5	10829.8	10759.8
4-Hydroxycinnamic acid	2.595	163.04		[M-H]-	C9H8O3	Phenylpropanoids and polyketides	Cinnamic acids and derivatives	Hydroxycinnamic acids and derivatives	C00811	0.924	15553.3	15875.9	15687.1	8932.84	8875.61	9450.36	8668.03	8677.93
4-Hydroxyphenyl acetate	3.674	151.04		[M-H]-	C8H8O3	Benzenoids	Phenol esters		C13636	0.776	8994.15	9658.6	9220.44	8422.07	7836.29	8455.64	7635.67	7859.82
4-Hydroxyquinoline	2.507	144.046		[M-H]-	C9H7NO	Organoheterocyclic compounds	Quinolines and derivatives	Quinolones and derivatives		0.757	8295.87	7331.21	7774.15	5336.57	4957.72	5694.27	5023.35	5169.1
4-Methoxysalicylic acid	4.057	167.035		[M-H]-	C8H8O4	Benzenoids	Benzene and substituted derivatives	Benzoic acids and derivatives		0.839	8159.06	8724.01	9904.7	11487.4	10116.8	10689.1	9955.67	10129.2
4-Nitrophenol	2.612	138.057		[M-H]-	C6H5NO3	Benzenoids	Phenols	Nitrophenols	C00870	0.774	6292.51	6105.03	6557.62	5422.62	5720.93	5803.05	4744.17	4772.32
4-O-Feruloylquinic acid	3.032	367.099		[M-H]-	C17H20O9	Organic oxygen compounds	Organooxygen compounds	Alcohols and polyols		0.784	99155.6	98179.3	98568	67490.4	62465.2	69014.1	64537.1	65738.8
4-Pyridoxic acid	1.533	182.044		[M-H]-	C8H9NO4	Organoheterocyclic compounds	Pyridines and derivatives	Pyridinecarboxylic acids and derivatives	C00847	0.889	22608	3902.47	1825.92	14696.1	13979.6	403.077	14653.7	15103.4
4-Vinylphenol	4.647	119.05		[M-H]-	C8H8O	Benzenoids	Benzene and substituted derivatives	Styrenes	C05627	0.75	82007.2	84585.2	83189.3	40889	40445.2	42091.3	47639.2	47935.2
5-[3-Hydroxy-2-(hydroxymethyl)phenyl]-, (2S,3R,4E)-4-Pentene-2,3-diol,	0.888	223.041		[M-C6H10O5-H]-	C12H16O4	Phenylpropanoids and polyketides	Cinnamyl alcohols			0.82	16012.7	25640.8	29272.5	21366.4	22992.8	29349.8	12542.1	12462.3
5-[5-(Acetyloxymethyl)-1,2,4a-trimethyl-7-oxo-3,4,8,8a-tetrahydro-2H-naphthalen-1-yl]-3-methylpentanoic acid	10.472	377.271		[M+FA-H]-	C22H34O5	Lipids and lipid-like molecules	Prenol lipids	Diterpenoids		0.708	19018.4	11305.1	14527.9	10574.1	1770.46	3482.6	6389.68	6531.87
5-(5-Methoxycarbonyl-5,8a-dimethyl-2-methylidene-3,4,4a,6,7,8-hexahydro-1H-naphthalen-1-yl)-3-methylpentanoic acid	11.251	349.236		[M-H]-	C21H34O4	Lipids and lipid-like molecules	Prenol lipids	Diterpenoids		0.742	8328.05	8186.11	11966.6	13305.1	6528.78	6033.93	7019.65	7120.96
5,7-Dihydroxychromone	3.621	177.018		[M-H]-	C9H6O4					0.861	41558.9	41635.1	43654.5	42043.5	34563	39871	30167	30723.2
5-Hydroxy-2-(3-hydroxy-4-methoxyphenyl)-4-oxo-4H-1-benzopyran-7-yl 2-O-(6-deoxy-alpha-L-mannopyranosyl)-beta-D-glucopyranoside	5.04	607.161		[M-H]-	C28H32O15	Phenylpropanoids and polyketides	Flavonoids	Flavonoid glycosides		0.848	10231.3	10032.4	12826	11523.1	12629.3	13438.8	9413.27	9318.85
5-Hydroxy-3',4'-dimethoxyflavanone	5.526	299.092		[M-H]-	C17H16O5	Phenylpropanoids and polyketides	Flavonoids	O-methylated flavonoids		0.815	70047.7	70776.7	64158.5	37252.5	36905.2	38117.9	38208.7	38647.2
5-O-Feruloylquinic acid	2.687	367.1		[M-H]-	C17H20O9	Organic oxygen compounds	Organooxygen compounds	Alcohols and polyols		0.899	93805.6	96870.4	90084.5	42340.5	42000.2	40868.6	49801.8	50543.9
6,10a-Dihydroxy-4-(hydroxymethyl)-4,7,11b-trimethyl-1,2,3,4a,5,6,6a,7,11,11a-decahydronaphtho[2,1-f][1]benzofuran-9-one	10.33	349.206		[M-H]-	C20H30O5	Organoheterocyclic compounds	Naphthofurans			0.796	5413.24	5578.87	5125.49	5407.27	5287.43	6085.12	5027.87	5073.86
(6,6-Dimethylbicyclo[3.1.1]hept-2-yl)methyl 6-O-[(2R,3R,4R)-3,4-dihydroxy-4-(hydroxymethyl)tetrahydro-2-furanyl]-beta-D-glucopyranoside	6.445	493.22		[M+FA-H]-	C21H36O10	Lipids and lipid-like molecules	Prenol lipids	Terpene glycosides		0.802	27454.8	25905	37827.5	22606.2	20769.2	19309	19034.1	19075.7
(6E)-2,6,10-Trimethyl-6,11-dodecadiene-2,3,10-triol	8.108	255.197		[M-H]-	C15H28O3	Lipids and lipid-like molecules	Prenol lipids	Sesquiterpenoids		0.707	14967.7	14458.9	15706.7	17392.3	6044.85	6143.77	9421.45	9606.65
6-Hydroxyapigenin	5.008	285.04		[M-H]-	C15H10O6	Phenylpropanoids and polyketides	Flavonoids	Flavones	C10184	0.755	15956.6	15311.2	15535.8	12657.1	10471.6	9657.38	11485.2	12245.1
6-Hydroxynicotinic acid	0.818	138.019		[M-H]-	C6H5NO3	Organoheterocyclic compounds	Pyridines and derivatives	Pyridinecarboxylic acids and derivatives	C01020	0.922	19740.1	25342.9	15424.4	21467.8	23553.5	23087.4	18245.5	18956.3
(+)-7-Epi-Syringaresinol 4'-glucoside	4.716	579.199		[M-H]-	C28H36O13	Lignans, neolignans and related compounds	Lignan glycosides			0.785	55196.6	64977.9	64123	47732.1	47886.2	50725.2	43846.8	44242.5
7-Ethyl-10-Hydroxy-Camptothecin	3.242	391.117		[M-H]-	C22H20N2O5					0.708	13810.7	13825.6	15964.1	10978.2	10922.1	11834.4	9437.67	9319.84
8-(2-Oxo-5-pent-2-enylcyclopent-3-en-1-yl)octanoic acid	7.67	291.195		[M-H]-	C18H28O3	Lipids and lipid-like molecules	Fatty Acyls	Eicosanoids		0.716	8034.33	8050.25	9214.08	5328.91	4859.46	5112.83	5086.04	5198.53
8-Desoxygartanin	3.844	379.157		[M-H]-	C23H24O5					0.769	82777.8	79436.3	94946	55131.4	53012.3	58672.3	39189.7	40158.9
(8S,9R,13R,14S,16R,17R)-17-[(E,2R)-2,6-Dihydroxy-6-methyl-3-oxohept-4-en-2-yl]-2,16-dihydroxy-4,4,9,13,14-pentamethyl-8,10,12,15,16,17-hexahydro-7H-cyclopenta[a]phenanthrene-3,11-dione	10.656	513.283		[M-H]-	C30H42O7	Lipids and lipid-like molecules	Steroids and steroid derivatives	Cucurbitacins		0.781	3714.16	2338.68	5750.25	5134.83	5025.1	6547.53	3659.45	3716.85
9,10-Dihydroxyoctadec-12-enoic acid	8.86	313.235		[M-H]-	C18H34O4	Lipids and lipid-like molecules	Fatty Acyls	Fatty acids and conjugates		0.713	12819.8	12541.1	12918	8744.6	7404.58	8538.35	8232.93	8367.47
9,10-Epoxystearic acid	10.023	297.241		[M-H]-	C18H34O3	Lipids and lipid-like molecules	Fatty Acyls	Lineolic acids and derivatives	C19620	0.898	55920.2	50390.3	81529.4	67545.7	28342	28230.9	44751.4	45430.6
9,12,13-Trihydroxyoctadec-10-enoic acid	7.894	329.231		[M-H]-	C18H34O5	Lipids and lipid-like molecules	Fatty Acyls	Fatty acids and conjugates		0.806	11344.1	12180.9	26911.6	7732.11	7160.01	6765.12	7287.59	7405.67
9-(2,3-Dihydroxypropoxy)-9-oxononanoic acid	4.917	261.132		[M-H]-	C12H22O6	Lipids and lipid-like molecules	Fatty Acyls	Fatty acids and conjugates		0.836	13960	15730.1	16450.5	13070.7	12612.8	13352.6	10496	10728.6
9-HOTrE	9.149	293.211		[M-H]1-	C18H30O3	Lipids and lipid-like molecules	Fatty Acyls	Lineolic acids and derivatives		0.905	390089	395428	455811	417132	391881	440878	302750	306530
9-Hydroperoxyoctadeca-10,12-dienoic acid	8.688	311.218		[M-H]-	C18H32O4	Lipids and lipid-like molecules	Fatty Acyls	Lineolic acids and derivatives		0.756	24621.8	25414.7	31561.7	17743.6	14714	17367.5	17199.4	17479
9-Hydroperoxy-, (Z,Z,Z)-10,12,15-octadecatrienoic acid	8.262	309.206		[M-H]-	C18H30O4	Lipids and lipid-like molecules	Fatty Acyls	Lineolic acids and derivatives		0.729	198070	165651	340365	87969.9	104020	88165.2	97739.7	100020
9-Hydroxy-10E,12Z-octadecadienoic acid	9.567	295.226		[M-H]1-	C18H32O3	Lipids and lipid-like molecules	Fatty Acyls	Lineolic acids and derivatives		0.925	36994.7	36102.3	61243.7	94343.3	88277.2	78956	57479.7	57922
9-Hydroxy-11-[3-hydroxy-5-(1-hydroxypropyl)oxolan-2-yl]undec-10-enoic acid	5.71	343.21		[M-H]-	C18H32O6	Lipids and lipid-like molecules	Fatty Acyls	Fatty acids and conjugates		0.794	164581	254938	161146	133277	118257	127603	136383	146721
9-Oxo-11-(3-pentyloxiran-2-YL)undec-10-enoic acid	8.037	309.205		[M-H]-	C18H30O4	Lipids and lipid-like molecules	Fatty Acyls	Fatty acids and conjugates		0.745	70406.1	76819.5	113106	37141.1	35295.8	36852.1	41983.9	42614.6
Abietic acid	11.018	301.215		[M-H]-	C20H30O2	Lipids and lipid-like molecules	Prenol lipids	Diterpenoids	C06087	0.817	4554.37	3884.51	12886.4	4860.86	4137.31	4389.81	5551.73	5567.14
Acacetin	6.805	283.059		[M-H]-	C16H12O5	Phenylpropanoids and polyketides	Flavonoids	O-methylated flavonoids	C01470	0.839	21463.9	22969.4	21596.3	13118.8	12967.5	13503.8	13866.3	14286
Adenine	0.921	134.048		[M-H]-	C5H5N5	Organoheterocyclic compounds	Imidazopyrimidines	Purines and purine derivatives	C00147	0.961	235119	259669	2523.87	243722	246883	261626	154783	154810
Adenosine	2.135	266.087		[M-H]-	C10H13N5O4	Nucleosides, nucleotides, and analogues	Purine nucleosides		C00212	0.736	9830.44	9985.72	14566	11856.6	11593.4	15221.5	8361.49	8540.99
Adenosine 2',3'-cyclic phosphate	1.772	328.043		[M-H]-	C10H12N5O6P	Nucleosides, nucleotides, and analogues	Purine nucleotides	Cyclic purine nucleotides		0.8	27222.5	28156.4	33147.9	22924.3	22914.8	24194.5	17026.3	17296.8
Alachlor ESA	2.508	314.11		[M-H]-	C14H21NO5S	Benzenoids	Benzene and substituted derivatives	Anilides		0.798	4757.63	4514.42	3789.72	6155.08	5601.75	6619.74	3558.57	3673.46
Alutenusin	3.113	289.07		[M-H]-	C15H14O6	Benzenoids	Benzene and substituted derivatives	Biphenyls and derivatives		0.726	40174.5	39864.3	40916.2	36796.5	36333.3	37485.8	31381.7	31958.5
Amatain	6.746	715.336		[M-H]-	C43H48N4O6	Alkaloids and derivatives	Aspidospermatan-type alkaloids			0.857	7164.07	7522.49	8158.18	4881.67	5133.64	5738.93	4546.86	4502.84
Amygdalin	3.555	502.151		[M+FA-H]-	C20H27NO11	Organic oxygen compounds	Organooxygen compounds	Carbohydrates and carbohydrate conjugates	C08325	0.729	70822.2	77526.6	79592.5	27060.1	32111	34765.2	41409	41540.7
Apigenin	6.214	269.046		[M-H]-	C15H10O5	Phenylpropanoids and polyketides	Flavonoids	Flavones	C01477	0.948	1.23686e+06	1.28866e+06	1.17638e+06	775921	702535	778712	832663	843484
Apigenin 7-O-(2G-rhamnosyl)gentiobioside	4.487	739.192		[M-H]-	C33H40O19					0.707	5843.94	5964.17	6232.49	4954.56	4199.99	3307.98	4029.02	4197.42
Apigenin 7-O-glucuronide	4.412	445.074		[M-H]-	C21H18O11	Phenylpropanoids and polyketides	Flavonoids	Flavonoid glycosides		0.963	1.08699e+06	1.12497e+06	1.12876e+06	654326	608255	667359	616288	626880
Apigenin-7-O-neohesperidoside	4.674	577.148		[M-H]-	C27H30O14					0.755	11476.4	12840.6	9782.21	8191.87	10155.7	8432.03	8145.78	8098.38
Asiatic acid	6.504	487.338		[M-H]-	C30H48O5					0.8	6953.94	6749.54	6415.25	5353.16	4509.2	4843.65	4309.74	4351.07
Astragalin	4.573	447.089		[M-H]-	C21H20O11	Phenylpropanoids and polyketides	Flavonoids	Flavonoid glycosides	C12249	0.899	847749	845997	815079	429425	426629	410960	521424	529128
Bavachin	1.504	323.132		[M-H]-	C20H20O4	Phenylpropanoids and polyketides	Flavonoids	Flavans		0.721	66094.3	80822.3	86746.8	48450.2	47773.2	53783.5	39773.5	40406.3
Bayin	4.909	415.097		[M-H]-	C21H20O9	Phenylpropanoids and polyketides	Flavonoids	Flavonoid glycosides		0.802	18464.6	18810.7	18040	14647.1	13479.4	14939.6	14120.2	14203.3
Benzoic acid + 1O, 2MeO, O-Hex	1.607	359.096		[M-H]-	C15H20O10	Phenylpropanoids and polyketides	Tannins	Hydrolyzable tannins		0.762	11352.7	13710	12475.4	7616.43	9267.96	9897.5	541.689	529.469
Benzoic acid + 2O, O-Hex	1.452	315.067		[M-H]-	C13H16O9	Organic oxygen compounds	Organooxygen compounds	Carbohydrates and carbohydrate conjugates		0.783	10903.4	9058.51	8280.87	8370.51	8646.85	8006.4	1776.55	4024.07
Benzoylformic acid	2.526	151.039		[M-H]-	C8H6O3	Benzenoids	Benzene and substituted derivatives	Benzoyl derivatives	C02137	0.713	56687.7	62956.3	62076.2	73259.9	72191.3	79115.3	53453.6	54092.4
Betulinic acid	10.835	455.349		[M-H]-	C30H48O3	Lipids and lipid-like molecules	Prenol lipids	Triterpenoids		0.781	2432.83	2757.21	3268.02	6703.59	5835.96	5966.01	3535.16	3616.29
Butylparaben	6.871	193.086		[M-H]-	C11H14O3	Benzenoids	Benzene and substituted derivatives	Benzoic acids and derivatives		0.825	8049.27	7353.22	8347.56	7745.66	8035.14	8924.5	11348.8	11310.9
Caffeic acid	3.932	179.035		[M-H]-	C9H8O4	Phenylpropanoids and polyketides	Cinnamic acids and derivatives	Hydroxycinnamic acids and derivatives	C01481	0.872	150023	155500	154390	93277.9	100758	100955	100122	101573
Caffeic acid hexoside	2.7	341.086		[M-H]-	C15H18O9	Phenylpropanoids and polyketides	Cinnamic acids and derivatives	Hydroxycinnamic acids and derivatives		0.882	117781	124886	115448	131886	135812	133292	100348	101956
Canrenone	10.479	339.198		[M-H]-	C22H28O3	Lipids and lipid-like molecules	Steroids and steroid derivatives	Steroid lactones		0.832	127426	125318	203693	39046.9	28587.6	42204.4	41527	42406.3
Carviolin	4.858	299.108		[M-H]-	C16H12O6	Benzenoids	Anthracenes	Anthraquinones		0.73	14790.2	15746.6	16888.3	9601.17	9120.22	10217.1	8299.04	8264.53
Casticin	6.636	373.087		[M-H]-	C19H18O8	Phenylpropanoids and polyketides	Flavonoids	O-methylated flavonoids		0.86	12408.4	12700.8	12878.3	5116.17	5785.03	5872.26	7769.05	7834.29
Catechol	0.702	109.029		[M-H]-	C6H6O2	Benzenoids	Phenols	Benzenediols	C15571	0.924	24792.2	25084.1	25432.1	48336.2	49127.6	48812.2	29756.1	30063.4
Cellobiose	0.655	341.107		[M-H]-	C12H22O11	Organic oxygen compounds	Organooxygen compounds	Carbohydrates and carbohydrate conjugates	C06422	0.824	368064	373018	392680	240663	252264	257035	267947	269694
Chrysin	7.325	253.051		[M-H]-	C15H10O4	Phenylpropanoids and polyketides	Flavonoids	Flavones	C10028	0.902	339973	343335	339823	232600	223592	249928	224818	227073
Cilastatin	3.88	357.151		[M-H]-	C16H26N2O5S	Organic acids and derivatives	Carboxylic acids and derivatives	Amino acids, peptides, and analogues	C01675	0.719	13751	14600.9	14062.8	10856.8	10019.2	11465.2	9606.47	9621.46
Cinnamic acid	3.686	193.049		[M-H]-	C9H8O2	Phenylpropanoids and polyketides	Cinnamic acids and derivatives	Cinnamic acids	C10438	0.704	11816.4	12243.4	12642.8	9915.17	9884.84	9707.66	8957	8986.7
cis-Aconitic acid	0.678	173.009		[M-H]-	C6H6O6	Organic acids and derivatives	Carboxylic acids and derivatives	Tricarboxylic acids and derivatives	C00417	0.762	126233	130765	145715	102093	112182	113325	98190.9	99630.7
cis-Caffeic acid	2.642	179.036		[M-H]-	C9H8O4	Phenylpropanoids and polyketides	Cinnamic acids and derivatives	Hydroxycinnamic acids and derivatives		0.841	43476.5	40745.1	39921.2	66783	53634.9	64850.3	35418	35712.6
Citraconic acid	0.874	129.02		[M-H]-	C5H6O4	Lipids and lipid-like molecules	Fatty Acyls	Fatty acids and conjugates	C02226	0.933	16926.3	13168.5	5565.01	15759.2	12923.5	4856.73	12982.3	13073.7
(-)-Citramalic acid	0.668	147.03		[M-H]-	C5H8O5					0.712	110110	108988	44452	47440.5	69198.3	73864.6	54187.4	55143.1
Citrinin hydrate	4.165	267.088		[M-H]-	C13H16O6	Benzenoids	Benzene and substituted derivatives	Benzoic acids and derivatives		0.715	15805.1	17005.4	17656	13335.2	13075.6	13190.8	10557.6	10417.8
Coniferyl aldehyde	4.496	177.057		[M-H]-	C10H10O3	Benzenoids	Phenols	Methoxyphenols		0.819	7810.96	8090.4	8280.35	7845.92	7475.42	8060.43	6489.74	6502.19
Corchorifatty acid F	6.751	327.215		[M-H]-	C18H32O5	Lipids and lipid-like molecules	Fatty Acyls	Lineolic acids and derivatives		0.886	1.93566e+06	2.00788e+06	2.09193e+06	1.26505e+06	1.26481e+06	1.37937e+06	1.13114e+06	1.14404e+06
Coronaric acid	11.155	299.258		[M-H]1-	C18H32O3	Lipids and lipid-like molecules	Fatty Acyls	Fatty acids and conjugates	C14825	0.815	28774.4	26621.7	25168.9	35181.4	22016.8	25486.3	23912.7	24224.1
Corosolic acid	8.454	471.35		[M-H]-	C30H48O4					0.835	1633.15	1747.11	1984.4	3833.23	3453.84	4094.91	2197.82	2217.64
Corylin	4.341	319.091		[M-H]-	C20H16O4	Phenylpropanoids and polyketides	Isoflavonoids	Pyranoisoflavonoids		0.729	12548.7	12687.2	15175.9	11137.4	11617.1	12472.7	6567.22	6135.86
Cosmosiin	4.984	431.093		[M-H]-	C21H20O10	Phenylpropanoids and polyketides	Flavonoids	Flavonoid glycosides	C04608	0.912	174441	182104	164843	103413	100613	97362.3	129483	131550
Coumaroyl Hexoside	3.577	325.091		[M-H]-	C15H18O8	Phenylpropanoids and polyketides	Cinnamic acids and derivatives	Hydroxycinnamic acids and derivatives		0.706	37450.1	34609.3	35327.3	26300.4	27448	28888.9	26141.7	26228.4
Coumaroyl quinic acid	2.703	337.091		[M-H]-	C16H18O8	Organic oxygen compounds	Organooxygen compounds	Alcohols and polyols		0.809	6820.09	6827.08	7452.65	6248.64	6885.67	6592.85	4871.44	4794.89
Crategolic acid	10.672	471.352		[M-H]-	C30H48O4	Lipids and lipid-like molecules	Prenol lipids	Triterpenoids		0.731	995.289	748.852	938.13	2660.83	2644.09	3011.18	1208.35	1189.78
Cryptochlorogenic acid	2.592	353.085		[M-H]-	C16H18O9	Organic oxygen compounds	Organooxygen compounds	Alcohols and polyols		0.875	97860	99061.3	101876	69729.9	67542.2	77109.3	58908.2	59832.3
Cy 3-coumSamb-5-Glc	12.754	887.501		[M-H]-	[C41H45O22]+	Phenylpropanoids and polyketides	Flavonoids	Flavonoid glycosides		0.721	1826.55	1882.79	9050.75	2546.89	2808.11	3361.61	3083.16	3253
Cyanidin 3-(2G-glucosylrutinoside)	3.04	755.197		[M-2H]-	C33H41O20					0.782	2549.64	2604.06	2573.4	2203.19	1798.25	1743.08	1835.06	1848.64
Cyclic Adenosine Monophosphate	1.463	328.043		[M-H]-	C10H12N5O6P	Nucleosides, nucleotides, and analogues	Purine nucleotides	Cyclic purine nucleotides		0.788	28108.8	31117	31472.6	23434.2	22616.8	24551.3	22817.4	23139
Cyclic guanosine monophosphate	1.178	344.035		[M-H]-	C10H12N5O7P	Nucleosides, nucleotides, and analogues	Purine nucleotides	Cyclic purine nucleotides		0.766	38392.2	43158.5	46080.2	36541.1	38130.5	42517.5	26063.9	26133.5
Daidzein	5.489	253.049		[M-H]-	C15H10O4	Phenylpropanoids and polyketides	Isoflavonoids	Isoflav-2-enes	C10208	0.801	7625.09	7496.01	6568.64	4869.05	4310.67	4791.99	5085.15	5137.24
Daidzin	5.4	415.095		[M-H]-	C21H20O9					0.788	12118.7	12260.2	13708.4	6269.59	6417.07	6340.56	6852.32	6838.6
Danshensu	1.233	197.046		[M-H]-	C9H10O5					0.955	353990	381208	429383	375162	362833	423892	214204	217007
Dehydroabietic acid	10.497	299.199		[M-H]-		Lipids and lipid-like molecules	Prenol lipids	Diterpenoids		0.841	20800.5	17363.8	78594	6755.37	7308.72	7491.54	9760.85	9839.25
Dehydrotrametenolic acid	11.287	453.339		[M-H]-	C30H46O3					0.786	2490.92	2624.84	2200.49	7542.45	6317.19	7858.77	3541.12	3567.3
Dehydrotumulosic acid	6.931	483.346		[M-H]-	C31H48O4					0.735	4416.37	3089.62	2966.69	3631.7	3635.91	3743.68	3349.31	3337.57
Demethylwedelolactone	2.752	299.015		[M-H]-	C15H8O7					0.787	14441.8	17985.3	16435.1	19615.7	18014.3	20094	15157.2	15462.4
D-Glucose	0.645	179.057		[M-H]-	C6H12O6	Organic oxygen compounds	Organooxygen compounds	Carbohydrates and carbohydrate conjugates	C00221	0.909	952682	961793	969320	689324	700179	701769	715048	723673
D-Glucuronic Acid	0.62	193.037		[M-H]-	C6H10O7	Organic oxygen compounds	Organooxygen compounds	Carbohydrates and carbohydrate conjugates	C00191	0.824	49606.4	51981.9	52331.9	56164.8	65712	59417.8	49380.4	50284
Dibutyl phthalate	8.18	277.146		[M-H]-	C16H22O4	Benzenoids	Benzene and substituted derivatives	Benzoic acids and derivatives	C14214	0.789	9985.32	7222.32	9042.93	7223.1	6578.43	6512.16	6434.45	6499.56
Dihydroartemisinic acid	9.15	235.171		[M-H]-	C15H24O2					0.709	9246.5	8114.77	10019.8	7948.89	9085.19	9795.77	6393.06	6315.03
Dipalmitoylphosphatidylglycerol	13.346	721.49		[M-H]-	C38H75O10P	Lipids and lipid-like molecules	Glycerophospholipids	Glycerophosphoglycerols		0.735	4111.99	4975.91	21423.1	5415.77	5498.38	5540.94	8259.73	8283.07
Diphenyl phosphate	2.919	249.039		[M-H]-	C12H11O4P	Organic acids and derivatives	Organic phosphoric acids and derivatives	Phosphate esters		0.822	15100.7	13981.9	12212.3	13042.8	14014.2	14152.9	12591.5	12756.1
Docosanoic acid	12.446	339.323		[M-H]-	C22H44O2	Lipids and lipid-like molecules	Fatty Acyls	Fatty acids and conjugates	C08281	0.816	38946.1	28782	25489.8	48506.7	5288.01	6212.57	15547.3	16822.6
Dodecanedioic acid	6.966	229.145		[M-H]-	C12H22O4	Lipids and lipid-like molecules	Fatty Acyls	Fatty acids and conjugates	C02678	0.714	19032.9	21109.5	19932.6	16174.1	12454.5	13738.6	13719.5	13801
Dodecylbenzenesulfonic acid	10.472	325.18		[M-H]-	C18H30O3S	Benzenoids	Benzene and substituted derivatives	Benzenesulfonic acids and derivatives		0.818	12289.9	12744.5	17582.1	3586.89	2412	4588.74	4756.07	4886.33
Dronedarone	10.379	555.281		[M-H]-	C31H44N2O5S	Organic oxygen compounds	Organooxygen compounds	Carbonyl compounds		0.752	15474.7	18560	26243.4	52740.8	49889.9	51349.3	26344.8	26603.5
(E)-2-(Hydroxymethyl)-3-[3-(hydroxymethyl)-6-propan-2-ylcyclohex-2-en-1-yl]prop-2-enoic acid	2.779	253.035		[M-H]-	C14H22O4	Lipids and lipid-like molecules	Prenol lipids	Monoterpenoids		0.709	5082.36	4852.34	5050.79	6328.62	4710.17	5230.44	4505.74	4558.41
(E)-3-(3,4-Dihydroxyphenyl)acrylic acid (1R,2R,3R)-2,3,5-trihydroxy-5-(methoxycarbonyl)cyclohexyl ester	1.788	367.094		[M-H]-	C17H20O9	Organic oxygen compounds	Organooxygen compounds	Alcohols and polyols		0.724	4262.81	4721.71	6366.17	3139.53	3664.55	3808.21	2118.13	2083.11
Echinocystic acid	9.354	471.348		[M-H]-		Lipids and lipid-like molecules	Prenol lipids	Triterpenoids		0.837	11387.9	12396.7	12383.8	38508	36175.4	41076.9	19303.3	19427.3
Echinocystic acid-3-O-glucoside	11.061	633.396		[M-H]-	C36H58O9					0.729	1818.15	1475.44	1893.43	2602.93	2165.37	2725.9	1799.15	1803.82
Embelin	10.474	293.173		[M-H]-	C17H26O4	Organic oxygen compounds	Organooxygen compounds	Carbonyl compounds		0.72	34082.8	30105.8	39531.3	11247.3	1416.59	8009.57	14341.6	14711.1
Emodin	8.995	269.045		[M-H]-	C15H10O5	Benzenoids	Anthracenes	Anthraquinones	C10343	0.818	8621.19	7990.24	9173.22	7950.29	6466.42	6989.66	5497.88	5637.55
Enoxolone	9.618	469.331		[M-H]-	C30H46O4	Lipids and lipid-like molecules	Prenol lipids	Triterpenoids		0.855	3287.34	3416.24	4274.29	9353.74	8687.01	10288.1	5477.02	5489.89
Esculetin	2.654	177.019		[M-H]-	C9H6O4	Phenylpropanoids and polyketides	Coumarins and derivatives	Hydroxycoumarins	C09263	0.903	21778.9	19225.8	20198.1	26855.3	24032.2	28384.1	17904.4	18060.5
Esculin	3.358	339.069		[M-H]-	C15H16O9	Phenylpropanoids and polyketides	Coumarins and derivatives	Coumarin glycosides		0.857	15312.1	17824.8	17784	18677.5	18513.7	19357.1	15409.4	15620.9
Ethyl caffeate	5.691	207.066		[M-H]-	C11H12O4					0.842	63416.5	63149.2	62228.4	32191.7	32901.6	34074.9	37542.8	37875.3
Euscaphic acid	8.462	487.341		[M-H]-		Lipids and lipid-like molecules	Prenol lipids	Triterpenoids		0.88	9122.43	10258.6	9658.59	27612.5	27088.9	30539.1	14332.5	14504.3
FA 23:0;2O	12.242	369.335		[M-H]-	C23H46O3	Lipids and lipid-like molecules	Fatty Acyls	Fatty acids and conjugates		0.766	4014.29	3562.77	1806.84	4906.02	4943.63	5080.22	3543.72	3646.45
FA 26:0;2O	12.983	411.383		[M-H]-	C26H52O3	Lipids and lipid-like molecules	Fatty Acyls	Fatty acids and conjugates		0.834	5840.08	6608.09	5937.38	7322.88	6118.45	6940.33	5796.64	5675.65
FA 27:0	13.138	409.399		[M-H]-	C27H54O2	Lipids and lipid-like molecules	Fatty Acyls	Fatty acids and conjugates		0.721	18499.5	16334.8	14813	19488.7	6634.51	6263.03	12336.6	12393.6
Flavone base + 3O, O-HexA-HexA	3.175	621.104		[M-H]-	C27H26O17	Phenylpropanoids and polyketides	Flavonoids	Flavonoid glycosides		0.908	3.60298e+06	4.00719e+06	3.90803e+06	2.71813e+06	2.49466e+06	2.70822e+06	2.35284e+06	2.36589e+06
Folic acid	0.852	440.137		[M-H]-	C19H19N7O6	Organic acids and derivatives	Carboxylic acids and derivatives	Amino acids, peptides, and analogues	C00504	0.729	3199.95	3251.57	2974.69	2442.52	2224.29	2649.18	2896.41	2919.05
Formononetin	5.648	267.067		[M-H]-	C16H12O4	Phenylpropanoids and polyketides	Isoflavonoids	O-methylated isoflavonoids	C00858	0.704	71776.1	71986.1	61300	208899	200089	231340	106104	107110
Fuegin	6.655	265.143		[M-H]-	C15H22O4	Organoheterocyclic compounds	Naphthofurans			0.845	94764.6	94390.3	96265.4	94793.3	86278.4	94802	65044.6	66213.4
Fumaric acid	0.803	115.004		[M-H]-	C4H4O4	Organic acids and derivatives	Carboxylic acids and derivatives	Dicarboxylic acids and derivatives	C00122	0.841	49822	54696.8	53197.9	44194.1	43672.2	48676.5	34848.7	35283.9
Galactaric acid	0.597	209.03		[M-H]-	C6H10O8	Organic oxygen compounds	Organooxygen compounds	Carbohydrates and carbohydrate conjugates	C00879	0.873	45349.7	54060.6	54012.3	21168	24647	23989.9	28910.7	28852
Gallic acid	1.034	169.014		[M-H]-	C7H6O5	Benzenoids	Benzene and substituted derivatives	Benzoic acids and derivatives	C01424	0.827	4872.96	5936.76	7022.43	7992.22	8874.5	8963.29	4477.74	4551.6
gamma-Linolenic acid	12.753	277.215		[M-H]-	C18H30O2	Lipids and lipid-like molecules	Fatty Acyls	Lineolic acids and derivatives	C06426	0.736	6341.37	6823.71	22701.4	9546.13	8910.15	11126.3	8223.76	8392.84
gamma-Mangostin	5.101	395.147		[M-H]-	C23H24O6	Organoheterocyclic compounds	Benzopyrans	1-benzopyrans		0.712	30160.3	29171	30814.3	18954	17635.9	19743.6	14175.5	14601.6
Gelsemine	4.271	321.151		[M-H]-	C20H22N2O2					0.729	13914.8	14854.1	15033.4	9560.13	9520.41	10020.7	8904.31	8976.9
Gentiopicroside	3.811	355.101		[M-H]-	C16H20O9					0.73	19369.8	19917.5	19086.8	16621.2	15720.6	17803.5	15972.3	16043.7
Gingerol	7.455	293.177		[M-H]-	C17H26O4	Benzenoids	Phenols	Methoxyphenols		0.899	2.80408e+06	1.84419e+06	1.9688e+06	1.82463e+06	1.71147e+06	1.78242e+06	1.68812e+06	1.70962e+06
Ginsenoside F3	12.576	815.489		[M+FA-H]-	C41H70O13					0.789	36309.9	51586.2	104956	37115.2	54780.2	49123.3	45626.7	46070.3
Ginsenoside Rb1	7.906	1107.59		[M-H]-	C54H92O23					0.807	12.1307	31.9785	3282.98	30.3267	31.9785	33.5319	535.994	526.491
Ginsenoside-Rb2	9.641	1123.58		[M+FA-H]-	C53H90O22	Lipids and lipid-like molecules	Prenol lipids	Triterpenoids		0.724	37.8724	21.7914	508673	84.7145	89.1467	23.6619	32721.9	32905
Ginsenoside Rb3	9.637	1077.57		[M-H]-	C53H90O22					0.793	22.766	34.9789	273197	11.8779	40.8087	51.7449	13836.3	14074.4
Ginsenoside Re	9.73	945.545		[M-H]-	C48H82O18					0.759	10.3911	11.1971	5241.66	22.8604	21.2745	53.547	740.91	694.271
Ginsenoside Rf	10.016	799.476		[M-H]-	C42H72O14					0.705	101.673	89.1854	8391.57	87.718	47.5656	21.704	1033.7	1039.21
Ginsenoside Rg2	10.005	783.477		[M-H]-	C42H72O13					0.803	68.2233	87.1806	10973.2	80.0882	62.9638	93.4863	1248.4	1272.24
Ginsenoside Rg3(S-FORM)	9.908	829.481		[M+FA-H]-	C42H72O13					0.773	38.471	37.5338	30956.6	34.5252	69.2932	120.001	2983.08	3052.14
Gluconic acid	0.615	195.051		[M-H]-	C6H12O7	Organic acids and derivatives	Hydroxy acids and derivatives	Medium-chain hydroxy acids and derivatives	C00257	0.874	851687	732815	864968	431291	578279	456419	624711	633815
Glycitein	7.625	283.061		[M-H]-	C16H12O5	Phenylpropanoids and polyketides	Isoflavonoids	Isoflav-2-enes	C14536	0.923	28819.7	29019.1	27533.9	14150.2	12915	14464.3	15862.8	16365.1
Glycitin	6.043	445.11		[M-H]-	C22H22O10	Phenylpropanoids and polyketides	Isoflavonoids	Isoflavonoid O-glycosides		0.713	6358.53	6612.11	7073.24	3737.06	3564.24	3462.4	3936.86	4016.34
Glycocholic acid	7.834	464.297		[M-H]-	C26H43NO6	Lipids and lipid-like molecules	Steroids and steroid derivatives	Bile acids, alcohols and derivatives		0.744	11.9778	2120.85	116.089	526.026	3466.77	74.4158	829.715	832.261
Guanosine	0.825	150.04		[M-H]-	C10H13N5O5	Nucleosides, nucleotides, and analogues	Purine nucleosides			0.703	14912.4	15188.1	14926.7	15991.2	15934.1	16474.4	13033.7	13156.8
Guanosine-5'-monophosphate	0.689	362.049		[M-H]-	C10H14N5O8P	Nucleosides, nucleotides, and analogues	Purine nucleotides	Purine ribonucleotides		0.908	9597.3	9484.86	9762.15	23230.8	24667.4	25006.1	14265.9	14329.3
Gulonic acid	0.683	177.039		[M-H]-	C6H12O7	Organic acids and derivatives	Hydroxy acids and derivatives	Medium-chain hydroxy acids and derivatives	C00800	0.772	59782.1	61091.6	62924.9	57241.9	60193.4	58264.3	50666.1	51090.2
Heneicosanoic acid	11.918	325.308		[M-H]-	C21H42O2	Lipids and lipid-like molecules	Fatty Acyls	Fatty acids and conjugates		0.837	34502.3	32103.5	27260.7	39567.2	14214.2	14148.7	21782.4	21875.4
Heptadecanoic acid	11.187	269.246		[M-H]-	C17H34O2	Lipids and lipid-like molecules	Fatty Acyls	Fatty acids and conjugates		0.84	27239.3	22342.7	21015.7	35173.9	5710.22	4917.15	15645.1	15957.2
Hexadecanedioic acid	9.179	285.207		[M-H]-	C16H30O4	Lipids and lipid-like molecules	Fatty Acyls	Fatty acids and conjugates	C19615	0.809	8613.13	8259.73	7935.66	8674.89	6323.36	6113.05	6302.51	6343.68
Hexose + C13H19O	5.066	415.193		[M+HCOO]-	C19H30O7	Lipids and lipid-like molecules	Fatty Acyls	Fatty acyl glycosides		0.726	511753	540170	546792	421938	425165	446027	372309	374775
Hexose + C13H21O2	3.995	433.203		[M+HCOO]-	C19H32O8	Lipids and lipid-like molecules	Fatty Acyls	Fatty acyl glycosides		0.707	316879	336360	331961	225081	222318	235985	219575	221498
Hispidulin	5.767	299.058		[M-H]-	C16H12O6	Phenylpropanoids and polyketides	Flavonoids	O-methylated flavonoids	C10058	0.964	732643	685106	595806	451964	436608	583276	535027	541527
Hispidulin 4'-glucoside	4.917	461.104		[M-H]-	C22H22O11	Phenylpropanoids and polyketides	Flavonoids	Flavonoid glycosides		0.756	14147.5	14201.8	13841.5	10118.4	9573.69	10025.7	9803.97	9978.7
Homogentisic acid	3.576	167.035		[M-H]-	C8H8O4	Benzenoids	Benzene and substituted derivatives	Phenylacetic acids	C00544	0.883	9148.22	8599.72	7772.41	9309.3	7728.73	10282.2	10155.8	10251.5
Hydron;2-hydroxypropane-1,2,3-tricarboxylate	0.827	191.02		[M-H]-	C6H8O7	Organic acids and derivatives	Carboxylic acids and derivatives	Tricarboxylic acids and derivatives		0.979	86506.9	76676.1	69769.4	66497	71120	69641.8	60504.7	60580
Hydron;2-methylidenebutanedioate	0.684	129.019		[M-H]-	C5H6O4	Lipids and lipid-like molecules	Fatty Acyls	Fatty acids and conjugates		0.702	105425	105130	121794	99849.3	104184	105247	89317.3	90108.5
Hydron;nonanedioate	5.017	187.097		[M-H]-	C9H16O4	Lipids and lipid-like molecules	Fatty Acyls	Fatty acids and conjugates		0.885	193679	203274	209617	146322	139295	148657	130488	132251
Hydron;propanedioate	0.667	103.004		[M-H]-	C3H4O4	Organic acids and derivatives	Carboxylic acids and derivatives	Dicarboxylic acids and derivatives		0.767	76911.4	83954.5	81840.6	60203.5	66658.2	70831.9	65390.1	65455.7
Hydron;tetradecyl sulfate	10.051	293.178		[M-H]-	C14H30O4S	Organic acids and derivatives	Organic sulfuric acids and derivatives	Sulfuric acid esters		0.92	117925	119703	167214	148926	115554	142944	131204	133470
Hydroxygenkwanin	6.267	299.053		[M-H]-	C16H12O6					0.785	42569	41902.4	38614.9	26080.4	23771	25985.1	26897.6	27282.8
Hyodeoxycholic acid	10.472	391.282		[M-H]-	C24H40O4	Lipids and lipid-like molecules	Steroids and steroid derivatives	Bile acids, alcohols and derivatives		0.738	11616.7	10844.6	13688.2	6459.75	2961.99	3302.87	4249.41	4201.98
Hypericin	2.643	503.134		[M-H]-	C30H16O8	Benzenoids	Pyrenes	Benzopyrenes		0.805	7017.3	8046.16	9162.16	7163.62	7724.66	7259.93	6061.16	6178.08
Imidacloprid	6.267	254.045		[M-H]-	C9H10ClN5O2	Organic nitrogen compounds	Organonitrogen compounds	Guanidines		0.865	3608.6	3243.77	3542.69	2749.65	3016.56	2887.08	2312.15	2316.82
Indole-3-carboxylic acid	4.449	160.04		[M-H]-	C9H7NO2	Organoheterocyclic compounds	Indoles and derivatives	Indolecarboxylic acids and derivatives	C19837	0.837	3486.7	3178.32	3232.67	2183.9	1962.36	2190.28	2612.76	2646.9
Irigenin	6.362	359.073		[M-H]-	C18H16O8	Phenylpropanoids and polyketides	Isoflavonoids	O-methylated isoflavonoids	C17957	0.731	8780.1	9181.17	9872.21	7319.91	6981.73	5935.16	6188.32	6222.12
Isochlorogenic acid B	4.207	515.11		[M-H]-	C25H24O12					0.905	52190.2	51415.5	54941.6	40594.3	37753.4	42197.3	29537.6	30286
Isoquercitrin	4.676	463.083		[M-H]-	C21H20O12	Phenylpropanoids and polyketides	Flavonoids	Flavonoid glycosides	C05623	0.92	137679	141699	197416	87297	82726	83743.1	93525.9	94779.5
Isoreserpin	5.336	607.267		[M-H]-	C33H40N2O9	Alkaloids and derivatives	Yohimbine alkaloids			0.786	6156.97	6907.13	7893.54	5484.55	5301.67	5261.74	4479.52	4610.18
Isorhamnetin	6.244	315.05		[M-H]-	C16H12O7	Phenylpropanoids and polyketides	Flavonoids	Flavones	C10084	0.91	15106.6	16133.4	417168	10448.4	13549.4	9774.66	59404.8	60643
isorhamnetin-3-O-glucoside	4.02	477.097		[M-H]-	C22H22O12					0.705	11366.4	12620.1	12389.5	6932.74	6182.86	5465.02	6642.05	6712.69
Isosakuranetin	6.984	285.075		[M-H]-	C16H14O5	Phenylpropanoids and polyketides	Flavonoids	O-methylated flavonoids	C05334	0.778	4900.2	5341.2	5106.38	4874.33	4517.05	4408.37	3698.04	3729.17
isosakuranetin-7-O-rutinoside	5.679	639.194		[M+FA-H]-	C28H34O14					0.769	13956.9	14507	11573.9	13519.8	11213.8	14818.5	10875.3	10666.4
Kaempferol	5.794	285.039		[M-H]-	C15H10O6	Phenylpropanoids and polyketides	Flavonoids	Flavones	C05903	0.959	2.43658e+06	2.37483e+06	2.34387e+06	1.42419e+06	1.32361e+06	1.43245e+06	1.51802e+06	1.55589e+06
Kaempferol 3,7-diglucoside	7.455	609.342		[M-H]-	C27H30O16	Phenylpropanoids and polyketides	Flavonoids	Flavonoid glycosides		0.804	375340	172149	186993	183500	178109	176345	170288	174727
Kaempferol-3-O-glucoside-6''-p-coumaroyl	3.747	593.127		[M-H]-	C30H26O13					0.765	179600	384614	446466	82017.4	335523	105313	312154	342978
Kaempferol 3-O-sophoroside	4.036	609.142		[M-H]-	C27H30O16					0.778	9095.72	11118.4	12029.9	10954.8	9513.58	11041.5	8862.88	8885.94
Kaempferol 7-O-glucoside	4.407	447.095		[M-H]-	C21H20O11	Phenylpropanoids and polyketides	Flavonoids	Flavonoid glycosides		0.902	852016	832090	792018	582875	533667	543630	616609	631013
Kukoamine A	6.755	529.294		[M-H]-	C28H42N4O6					0.703	34292.9	34727.7	33560.6	33963.9	35793.4	35528.8	26937.8	27076.1
Kukoamine B	7.839	529.294		[M-H]-	C28H42N4O6					0.777	5596.72	7098.67	10636.2	4326.74	4986.87	4837.73	4432.8	4581.48
Kynurenic acid	2.507	188.035		[M-H]-	C10H7NO3	Organoheterocyclic compounds	Quinolines and derivatives	Quinoline carboxylic acids	C01717	0.856	9742.34	8829.74	9621.65	7247.05	6665.68	7154.85	6334.61	6430.98
L-(-)-3-Phenyllactic acid	3.12	165.056		[M-H]-	C9H10O3	Phenylpropanoids and polyketides	Phenylpropanoic acids		C05607	0.834	11474.3	12284.9	14393.6	3098.89	3013.86	3392.76	6815.51	6911.43
Lactose	0.655	387.111		[M-H]-	C12H22O11					0.801	221949	231873	237282	137156	144031	140199	159423	160851
Lauryl sulfate	9.153	265.147		[M-H]-	C12H26O4S	Organic acids and derivatives	Organic sulfuric acids and derivatives	Sulfuric acid esters		0.914	214096	186524	199531	247039	195129	229614	267161	273052
Leucine	0.834	130.086		[M-H]-	C6H13NO2	Organic acids and derivatives	Carboxylic acids and derivatives	Amino acids, peptides, and analogues	C00123	0.847	9496.42	9834.4	9279.42	6458.12	7011.29	7251.55	13577.7	13664.6
Linoleic acid	11.166	279.234		[M-H]-	C18H32O2	Lipids and lipid-like molecules	Fatty Acyls	Lineolic acids and derivatives	C01595	0.886	291444	264700	523903	1.16336e+06	952360	1.28901e+06	621317	627606
Linolenic acid	10.814	277.218		[M-H]-	C18H30O2	Lipids and lipid-like molecules	Fatty Acyls	Lineolic acids and derivatives	C06427	0.853	134681	134265	298122	862979	679454	966354	359626	364535
L-Lactic acid	0.68	89.0259		[M+FA-H]-	C3H6O3	Organic acids and derivatives	Hydroxy acids and derivatives	Alpha hydroxy acids and derivatives	C00186	0.789	364258	387733	391313	66284.7	66582.2	69354.1	195377	197114
L-Malic acid	0.655	133.016		[M-H]-	C4H6O5	Organic acids and derivatives	Hydroxy acids and derivatives	Beta hydroxy acids and derivatives	C00149	0.894	475728	523683	500251	448532	476033	482309	408842	413194
LPI 16:0	10.453	571.277		[M-H]-	C25H49O12P					0.906	3493.75	2757.97	9068.4	4140.7	4416.03	4470.12	2964.98	2927.59
L-Pyroglutamic acid	0.689	128.036		[M-H]-	C5H7NO3	Organic acids and derivatives	Carboxylic acids and derivatives	Amino acids, peptides, and analogues	C01879	0.835	48371.3	52704.6	58242.8	38940.1	39165.5	41117.3	37415	37797.2
L(+)-Tartaric acid	0.83	149.009		[M-H]-	C4H6O6	Organic oxygen compounds	Organooxygen compounds	Carbohydrates and carbohydrate conjugates	C00898	0.823	28768.4	27817	26259.1	24239.8	25996.4	25711.3	22066.9	22070.1
Luteolin	6.119	285.039		[M-H]-	C15H10O6	Phenylpropanoids and polyketides	Flavonoids	Flavones	C01514	0.779	78721.9	43852.8	176379	52507	44576.3	29907	72493.7	72115.3
Luteolin-7,3'-di-O-gflucoside	4.296	609.136		[M-H]-	C27H30O16	Phenylpropanoids and polyketides	Flavonoids	Flavonoid glycosides		0.794	40649.7	39649.2	35660.5	27081.9	26917.6	27080.5	29892.4	30223.5
Luteolin 7-O-rutinoside	4.921	593.146		[M-H]-	C27H30O15	Phenylpropanoids and polyketides	Flavonoids	Flavonoid glycosides		0.89	37185	45333.4	41600.2	25178.6	21173.2	24302	26796.5	27070.1
Madecassic acid	7.836	503.327		[M-H]-	C30H48O6					0.797	13810.8	13494	13812.9	9303.11	9099.37	10425.3	8843.08	9008.64
Maritimein	5.338	447.087		[M-H]-	C21H20O11	Phenylpropanoids and polyketides	Flavonoids	Flavonoid glycosides		0.895	100376	109648	104652	57317.4	50001.9	54721.7	59278.7	59662.8
Medicagenic acid	6.563	501.314		[M-H]-	C30H46O6	Lipids and lipid-like molecules	Prenol lipids	Triterpenoids		0.751	10494.7	10835	11527.9	6936.72	7080.94	7303.03	6805.74	6983.45
Melezitose	4.042	503.166		[M-H]-	C18H32O16	Organic oxygen compounds	Organooxygen compounds	Carbohydrates and carbohydrate conjugates	C08243	0.701	5782.47	5816.08	4790.81	5182.38	4755.93	3917.34	4666.43	4909.19
Methoxyluteolin	5.334	315.048		[M-H]-	C16H12O7	Phenylpropanoids and polyketides	Flavonoids	O-methylated flavonoids		0.873	23071.1	21617.5	18627.8	18427.3	15763.9	21459.7	19110.9	19222.2
Methyl (1R,4aS,9S,10S)-10-acetyloxy-5,9-dihydroxy-1,4a-dimethyl-2-oxo-7-propan-2-yl-10,10a-dihydro-9H-phenanthrene-1-carboxylate	4.589	415.178		[M-H]-	C23H28O7	Lipids and lipid-like molecules	Steroids and steroid derivatives	Hydroxysteroids		0.794	141822	147348	142137	183270	178224	183500	113127	114552
Methyl heptadecanoate	11.702	283.263		[M-H]-	C18H36O2	Lipids and lipid-like molecules	Fatty Acyls	Fatty acid esters		0.856	726674	567455	706621	1.13094e+06	913115	992948	539077	544663
Methyl hexadecanoate	9.081	315.252		[M-H]-	C17H34O2					0.796	5354.3	3896.63	3940.18	4060.73	3519.38	3861.69	3612.66	3713.91
Methylophiopogonanone A	5.717	341.102		[M-H]-	C19H18O6					0.726	5503.51	5071.58	3266.58	6551.57	6570.61	5193.83	3886.98	4006.19
Microcystin YR	9.994	1043.52		[M-H]-	C52H72N10O13	Organic acids and derivatives	Peptidomimetics	Hybrid peptides		0.734	41.0403	95.6467	10668	43.9717	22.5051	61.8648	579.02	602.251
Mitraphylline	9.134	367.166		[M-H]-	C21H24N2O4					0.738	1357.25	1578.92	1631	3473.97	3424.31	3590.18	1896.29	1902.65
Myristic acid	10.531	227.203		[M-H]-	C14H28O2	Lipids and lipid-like molecules	Fatty Acyls	Fatty acids and conjugates	C06424	0.841	30905.7	26122.1	26813.6	32140.1	11225.2	10738.5	16386.4	17183.4
N-(3-Oxododecanoyl)homoserine lactone	6.565	296.183		[M-H]-	C16H27NO4	Organic acids and derivatives	Carboxylic acids and derivatives	Amino acids, peptides, and analogues		0.79	6854.18	7365.76	8513.76	5141.38	4715.77	5640.66	4450.28	4507.5
N-Acetyl-L-glutamic acid	0.701	188.057		[M-H]-	C7H11NO5	Organic acids and derivatives	Carboxylic acids and derivatives	Amino acids, peptides, and analogues	C00624	0.822	61676.3	69881.5	76677.8	41303.3	40923.9	41707.1	47362.3	48034
Narcissin	5.118	623.152		[M-H]-	C28H32O16	Phenylpropanoids and polyketides	Flavonoids	Flavonoid glycosides		0.82	19948.6	20733.4	32079.3	12976	11612.9	12480.6	14236.7	14501.5
Naringin	4.67	579.166		[M-H]-	C27H32O14					0.749	40326.6	41876.8	39159.9	39685.6	40189.5	36031	30031.1	30027.9
Neochlorogenic acid	1.908	353.083		[M-H]-		Organic oxygen compounds	Organooxygen compounds	Alcohols and polyols	C17147	0.861	34325.8	57887.8	59591.5	24853.5	22245	41325.6	17149.7	17372.5
N-Fructosyl pyroglutamate	0.678	290.085		[M-H]-	C11H17NO8					0.8	66690.1	71341.4	74714.1	50080.7	48521.8	48900.2	49645.3	50155.9
Nicotiflorin	5.051	593.141		[M-H]-	C27H30O15	Phenylpropanoids and polyketides	Flavonoids	Flavonoid glycosides		0.919	154478	146940	147498	82519	76300.3	77717.3	87679.3	89272.9
Noreugenin	2.898	191.036		[M-H]-	C10H8O4					0.705	25725.9	25430.4	26766.3	23611.4	22361.1	25276.8	18965.9	19259.4
Novobiocin	5.426	611.226		[M-H]-	C31H36N2O11	Phenylpropanoids and polyketides	Coumarins and derivatives	Coumarin glycosides	C05080	0.738	11539.9	13728.8	12696.2	7135.32	9835.95	9983.73	8423.97	8628.26
Octacosanoic acid	13.116	423.414		[M-H]-	C28H56O2	Lipids and lipid-like molecules	Fatty Acyls	Fatty acids and conjugates		0.81	11537.8	13055.6	13031	12149.5	13022.8	15757	10738.4	10571.7
Octadecanedioic acid	10.004	313.235		[M-H]-	C18H34O4	Lipids and lipid-like molecules	Fatty Acyls	Fatty acids and conjugates		0.779	7731.07	5945.39	12739.7	7091.31	5229.32	6724.94	5700.29	5718.53
Oleic acid	11.525	281.249		[M-H]-	C18H34O2	Lipids and lipid-like molecules	Fatty Acyls	Fatty acids and conjugates	C00712	0.861	171497	175780	206820	367804	330418	413958	266607	268178
Orcinol	2.006	123.045		[M-H]-	C7H8O2	Benzenoids	Phenols	Benzenediols		0.793	104669	104660	102821	132190	127926	132366	94237.5	95192.3
Orsellinic acid	1.998	167.035		[M-H]-	C8H8O4	Benzenoids	Benzene and substituted derivatives	Benzoic acids and derivatives	C01839	0.8	1.44797e+06	1.43185e+06	1.41348e+06	1.62737e+06	1.53758e+06	1.63794e+06	1.24721e+06	1.26135e+06
Osajin	3.674	403.155		[M-H]-	C25H24O5	Phenylpropanoids and polyketides	Isoflavonoids	Isoflavans	C10511	0.701	62913.9	65803.9	67769.8	41814.8	40068.6	44888.3	39097	39716.5
Oxazepam	4.564	285.039		[M-H]-	C15H11ClN2O2	Organoheterocyclic compounds	Benzodiazepines	1,4-benzodiazepines	C07359	0.765	13489.9	13739.4	13314.7	8459.95	7183.39	7511.17	8380.52	8503.09
Oxy-Kesso-tetra	3.976	459.134		[M-H]-	C22H24N2O9	Phenylpropanoids and polyketides	Tetracyclines			0.728	147842	155549	156017	135177	128510	131511	105897	106587
PA 32:1|PA 16:0_16:1	13.272	645.445		[M-H]-	C35H67O8P					0.7	2565.45	2310.73	2519.45	3067.09	3283.67	3316.56	2823.98	2884.19
PA 34:2|PA 16:0_18:2	13.173	671.457		[M-H]-	C37H69O8P					0.88	43649.2	47955.2	50520.8	41822.2	54463.2	60089.4	50868.7	49813.5
PA 34:3|PA 16:0_18:3	12.856	669.442		[M-H]-	C37H67O8P					0.771	40380.5	46624.2	48848.5	36213.5	53314.8	51255.1	45883	45049.8
PA 36:3|PA 18:1_18:2	13.24	697.468		[M-H]-	C39H71O8P					0.761	11671.3	13448.8	12050.5	12977.6	13723.8	12146	14414.3	14444.5
PA 36:4|PA 18:2_18:2	12.89	695.457		[M-H]-	C39H69O8P					0.865	26864.2	30219	28829.6	29198.9	31853.2	28821.5	29631	29470.3
PA 36:5|PA 18:2_18:3	12.592	693.45		[M-H]-	C39H67O8P					0.804	15216.6	20484.9	18987.8	18033.5	19475.8	30831.4	12487.7	9722.56
Palmitic acid	11.081	255.233		[M-H]-	C16H32O2	Lipids and lipid-like molecules	Fatty Acyls	Fatty acids and conjugates	C00249	0.858	60766.6	42812.4	43375.8	84595.5	46210.8	58579.4	45123.4	44942.4
Palmitoleic acid	11.016	253.215		[M-H]-	C16H30O2	Lipids and lipid-like molecules	Fatty Acyls	Fatty acids and conjugates		0.856	22820.9	27642.2	26071	36119	45443.6	41097.2	54572.7	54946.6
Pantothenic acid	1.86	218.104		[M-H]-	C9H17NO5	Organic acids and derivatives	Carboxylic acids and derivatives	Amino acids, peptides, and analogues	C00864	0.78	16999.2	17611.6	32225.1	11917	10958	20915.6	9399.31	9528.36
Pedunculoside	6.503	695.391		[M-H]-	C36H58O10					0.732	27275.3	29323.1	27119.9	18527.8	17676.9	19042.3	18441.9	18772.4
Pelargonic acid	8.197	157.123		[M-H]-	C9H18O2	Lipids and lipid-like molecules	Fatty Acyls	Fatty acids and conjugates	C01601	0.756	29071.4	29239.7	29360.6	35214.4	17691.7	14898	21923.1	23302.1
Pelargonidin-3-O-glucoside	4.853	431.096		[M-2H]-	C21H21O10					0.88	173816	169956	153156	108967	100160	106045	116430	117153
Pentacosanoic acid	13.924	381.37		[M-H]-	C25H50O2	Lipids and lipid-like molecules	Fatty Acyls	Fatty acids and conjugates		0.84	19975.8	24411.4	18935.7	24086.3	20524.1	22976.1	20087.9	20059.9
Pentadecanoic acid	10.592	241.217		[M-H]-	C15H30O2	Lipids and lipid-like molecules	Fatty Acyls	Fatty acids and conjugates	C16537	0.773	18539.1	13858.1	19611.3	20794.6	3550.41	5578.67	10835.5	10642
PG 32:1|PG 16:0_16:1	13.122	719.476		[M-H]-	C38H73O10P					0.801	4621.21	5686.36	23039.6	7435.89	7331.27	7798.28	8477.9	8559.71
PG 34:1|PG 16:0_18:1	13.405	747.509		[M-H]-	C40H77O10P					0.859	3385.51	3899.55	45365.6	3180.38	4265.23	4561.75	9295.74	9211.96
PG 34:4|PG 16:1_18:3	12.543	741.457		[M-H]-	C40H71O10P					0.833	4000.56	4324.74	9525.52	5996.88	5670.15	6740.86	4495.97	4573.97
Phenylacetic acid	4.709	135.045		[M-H]-	C8H8O2	Benzenoids	Benzene and substituted derivatives		C07086	0.899	22276.1	22240.2	27224.5	74014.8	61368.5	66473.1	37694	38664.6
Phenylalanine	1.89	164.073		[M-H]-	C9H11NO2	Organic acids and derivatives	Carboxylic acids and derivatives	Amino acids, peptides, and analogues	C00079	0.887	21329.2	21202.8	27467.9	14392.9	14859.5	15110	14438.1	14555
Phenylpyruvic acid	4.652	163.04		[M-H]-	C9H8O3	Benzenoids	Benzene and substituted derivatives	Phenylpyruvic acid derivatives	C00166	0.929	39833.8	40753.3	37409.3	21556.2	20363.4	23358.9	24774.6	25082.9
Phlorizin	5.866	435.22		[M-H]-	C21H24O10	Phenylpropanoids and polyketides	Flavonoids	Flavonoid glycosides	C01604	0.798	11138.4	11518.5	11095.9	8841.24	7719.45	8435.45	7806.82	7983.27
Phthalic acid	2.258	165.018		[M-H]-	C8H6O4	Benzenoids	Benzene and substituted derivatives	Benzoic acids and derivatives	C01606	0.725	55017.2	50799.7	40982.2	94393.2	82924.8	93400.8	57121.2	57722.7
PI 34:1	13.327	835.529		[M-H]-	C43H81O13P					0.829	3100.8	3049.53	7437.35	4368.58	4288.28	3560.96	3662.2	3692.06
PI 36:2	13.479	861.531		[M-H]-	C45H83O13P					0.796	611.898	1052.71	7227.54	1585.88	1419.46	500.95	2003.53	1966.36
Pinocembrin	7.051	255.067		[M-H]-	C15H12O4	Phenylpropanoids and polyketides	Flavonoids	Flavans	C09827	0.93	423674	440029	420111	267621	251570	293818	269145	271493
(-)-Podophyllotoxin	3.566	459.129		[M+FA-H]-	C22H22O8					0.745	4353.65	11228.3	14023.1	3104.44	6796.96	3324.43	6851.21	6813.15
Poncirin	5.678	593.182		[M-H]-		Phenylpropanoids and polyketides	Flavonoids	Flavonoid glycosides		0.781	23928.6	26314.3	22971	27682.3	27903.3	28676.3	20061.4	20223.7
Porphyrillic acid	5.433	313.033		[M-H]-	C16H10O7	Organoheterocyclic compounds	Benzofurans	Dibenzofurans		0.801	16035	15839.1	17096.1	8963.78	7260.8	8375.56	10050.5	10223.6
Pseudobaptigenin	5.361	281.046		[M-H]-	C16H10O5	Phenylpropanoids and polyketides	Isoflavonoids	Isoflav-2-enes	C10522	0.745	5829.25	4833.39	4291.89	6001.08	5254.23	8749.01	6466.5	6539.98
Psoralidin	0.673	335.095		[M-H]-	C20H16O5	Phenylpropanoids and polyketides	Isoflavonoids	Coumestans	C10523	0.703	9591.83	6923.09	6966.79	11069.9	9660.4	7387.55	7209.73	7298.95
P-Toluenesulfonic acid	2.877	171.014		[M-H]-	C7H8O3S	Benzenoids	Benzene and substituted derivatives	Benzenesulfonic acids and derivatives	C06677	0.778	18532.3	18951.9	18505.3	16929.1	17698.3	18091.1	16232.4	16603.3
Pyruvic acid	0.599	87.01		[M-H]-	C3H4O3	Organic acids and derivatives	Keto acids and derivatives	Alpha-keto acids and derivatives	C00022	0.739	56039	57871.1	58359.9	53131.9	46685.5	49989.2	51393.7	54376.9
Quercetin	5.62	301.034		[M-H]-	C15H10O7	Phenylpropanoids and polyketides	Flavonoids	Flavones	C00389	0.967	142969	164480	2.80743e+06	89798.3	133947	71085	443129	444960
Quercetin 3-O-glucuronide	4.285	477.059		[M-H]-	C21H18O13	Phenylpropanoids and polyketides	Flavonoids	Flavonoid glycosides		0.773	25408.8	27699.9	27493.9	14416.7	14005.9	15543	12811.7	13008.3
Quercitrin	5.051	447.092		[M-H]-	C21H20O11	Phenylpropanoids and polyketides	Flavonoids	Flavonoid glycosides	C01750	0.894	270404	258043	255112	176578	162705	178430	167231	170505
Quinic acid	0.611	191.06		[M-H]-	C7H12O6	Organic oxygen compounds	Organooxygen compounds	Alcohols and polyols	C00296	0.908	132878	100945	129654	88347.1	113562	80665.3	114724	116812
Raffinose	0.662	549.158		[M-H]-	C18H32O16	Organic oxygen compounds	Organooxygen compounds	Carbohydrates and carbohydrate conjugates	C00492	0.819	65273.4	69218.8	72516.9	48165.9	51327.7	52163.7	47477.7	47411.1
Redoxcitrinin	7.026	235.098		[M-H]-	C13H16O4	Lipids and lipid-like molecules	Prenol lipids	Monoterpenoids		0.711	11175.3	11217.6	11468	7636.69	7151.99	7456.03	7553.17	7679.49
Riboflavin	3.837	375.123		[M-H]-	C17H20N4O6	Organoheterocyclic compounds	Pteridines and derivatives	Alloxazines and isoalloxazines	C00255	0.794	11143.7	10977	11665.4	10016.7	10263.4	10758.7	8236.37	8395.43
(R)-(-)-mandelic acid	3.262	151.041		[M-H]-	C8H8O3					0.839	126576	133441	134803	136434	135722	139904	111660	112714
Rosamultin	6.503	685.361		[M-H]-	C36H58O10					0.775	14365.8	14608.5	13721.9	10279.3	9716.13	10093.7	9800.25	9922.18
Rosmarinic acid	3.232	359.074		[M-H]-	C18H16O8	Phenylpropanoids and polyketides	Cinnamic acids and derivatives	Hydroxycinnamic acids and derivatives	C01850	0.828	89271.2	96263.1	100757	69440.4	67638.1	66261.9	65399.5	66398.6
Rubranoside A	5.264	493.204		[M-H]-	C25H34O10	Phenylpropanoids and polyketides	Diarylheptanoids	Linear diarylheptanoids		0.702	15740.3	16326.9	14904	10028.4	9822.57	10222.2	9916.44	9994.69
Rutin	5.224	609.136		[M-H]-	C27H30O16	Phenylpropanoids and polyketides	Flavonoids	Flavonoid glycosides	C05625	0.75	1335.22	1325.67	29718.9	844.387	644.973	1095.6	4612.22	4709.63
Sagerinic acid	3.932	719.153		[M-H]-	C36H32O16	Lignans, neolignans and related compounds	Cyclobutane lignans			0.743	4.38609e+06	4.97982e+06	4.6254e+06	2.19781e+06	2.39404e+06	2.50422e+06	2.7529e+06	2.73549e+06
Saikosaponin C	7.455	925.501		[M-H]-	C48H78O17					0.766	12174.9	4862.02	5024.52	4845.95	4993.85	5069.89	4677.01	4743.17
Salicyl alcohol	2.369	123.045		[M-H]-	C7H8O2	Benzenoids	Benzene and substituted derivatives	Benzyl alcohols	C02323	0.832	17471.6	18229.1	18135.5	15883.3	15290.6	17304	13341.3	13350.7
Salicylic acid	2.395	137.024		[M-H]-	C7H6O3	Benzenoids	Benzene and substituted derivatives	Benzoic acids and derivatives	C00805	0.923	77885.6	80428.3	81840.1	87524.7	84868.7	89546.3	85973.7	87118.5
Salicylic acid glucoside	2.547	299.078		[M-H]-	C13H16O8	Organic oxygen compounds	Organooxygen compounds	Carbohydrates and carbohydrate conjugates		0.745	48273.4	56353.7	54623.4	70362.1	66986.4	71896.9	49264.1	50253.5
Salviaflaside	3.662	521.122		[M-H]-	C24H26O13	Organic oxygen compounds	Organooxygen compounds	Carbohydrates and carbohydrate conjugates		0.753	121072	126068	133062	73361.7	71616.3	79420.4	67670.1	69063.1
Santin	7.463	343.078		[M-H]-	C18H16O7	Phenylpropanoids and polyketides	Flavonoids	O-methylated flavonoids	C10180	0.801	11055.9	11995.4	12222.3	5096.79	5517.3	6058	7393.07	7331.37
Saponarin	3.548	593.141		[M-H]-	C27H30O15					0.829	17727	17674.4	17863.3	11695.1	16064.5	12940.6	13523.6	13662.1
Scutellarin	4.111	461.069		[M-H]-	C21H18O12	Phenylpropanoids and polyketides	Flavonoids	Flavonoid glycosides		0.921	6.15171e+06	6.0029e+06	6.27922e+06	3.422e+06	3.37202e+06	3.65303e+06	3.76392e+06	3.80705e+06
Sebacic acid	4.456	201.112		[M-H]-	C10H18O4	Lipids and lipid-like molecules	Fatty Acyls	Fatty acids and conjugates	C08277	0.767	10913.9	11575.5	10951	9329.09	8194.56	9739.6	8049.73	8153.26
Soyasapogenol B base + O-HexA-Pen-dHex	7.954	911.489		[M-H]-	C47H76O17	Lipids and lipid-like molecules	Prenol lipids	Terpene glycosides		0.795	3404.8	3293.37	3529.8	2442.81	2415.07	2944.63	2027.86	1996.68
Soyasaponin Bb	7.943	941.517		[M-H]-	C48H78O18					0.818	2210.98	1530.96	1597.77	2170.78	876.188	1751.43	760.068	688.167
Spiculisporic acid	6.452	327.177		[M-H]-	C17H28O6					0.718	7292.54	10008.3	7874.14	5473.62	5229.84	5814.56	4564.09	4627.28
Stearic acid	11.366	283.263		[M-H]-	C18H36O2	Lipids and lipid-like molecules	Fatty Acyls	Fatty acids and conjugates	C01530	0.786	29823.5	46044.3	22577.1	27239	11713.4	36122.9	26394.3	24132.2
Stenophylline A	2.26	371.092		[M+FA-H]-	C15H18O8	Organic oxygen compounds	Organooxygen compounds	Carbohydrates and carbohydrate conjugates	C05158	0.864	9341.74	11566.2	13819.3	7960.69	8699.31	9693	5670.95	5239.71
Succinic acid	0.723	117.021		[M-H]-	C4H6O4	Organic acids and derivatives	Carboxylic acids and derivatives	Dicarboxylic acids and derivatives		0.852	88226.3	86077.9	88200.6	79219.8	75321.6	75422.8	66419	67398.6
Sulfadimethoxine	5.255	309.065		[M-H]-	C12H14N4O4S	Benzenoids	Benzene and substituted derivatives	Benzenesulfonamides		0.71	3387.23	2658.85	3444.11	7032.91	3006.84	6681.13	3832.03	3723.6
Sulfo jasmonate	3.126	305.068		[M-H]-	C12H18O7S	Lipids and lipid-like molecules	Fatty Acyls	Lineolic acids and derivatives		0.779	31098	31409.2	38154.9	27754.6	24440.5	22742.6	20402.3	21347.5
(Sulfonatoazaniumyl)cyclohexane	2.375	178.051		[M-H]-	C6H13NO3S	Organic acids and derivatives	Sulfamic acid derivatives	Cyclamates		0.704	16845.4	14746.5	14008.6	15078.5	14576.1	15109.6	13809.9	14128.2
Syringic acid	3.011	197.046		[M-H]-	C9H10O5	Benzenoids	Benzene and substituted derivatives	Benzoic acids and derivatives	C10833	0.816	27320	27843.2	28292.8	21534.5	21214.7	22306.3	19453.1	19477.8
Tectorigenin	7.029	299.053		[M-H]-	C16H12O6	Phenylpropanoids and polyketides	Isoflavonoids	Isoflav-2-enes	C10534	0.861	9651.31	12071.3	11452.8	7319.57	7030.42	7663.4	7347.9	7260.96
Telmisartan	5.733	513.231		[M-H]-	C33H30N4O2	Benzenoids	Benzene and substituted derivatives	Biphenyls and derivatives	C07710	0.757	13056.3	12420.1	12257.8	10355.5	9716.41	9865.61	7781.98	7826.26
Tetracosanoic acid	13.411	367.354		[M-H]-	C24H48O2	Lipids and lipid-like molecules	Fatty Acyls	Fatty acids and conjugates	C08320	0.836	18430.9	18498.7	15806.5	21315.1	12777.4	14527.4	16374.3	16504.5
Tetradecane-7-sulfonic acid	8.511	277.179		[M-H]-	C14H30O3S	Organic acids and derivatives	Organic sulfonic acids and derivatives	Organosulfonic acids and derivatives		0.81	19054.3	14384.5	15212.8	15950.6	15719	16371.2	13458.3	13865.2
Threonic acid	0.634	135.031		[M-H]-	C4H8O5	Organic oxygen compounds	Organooxygen compounds	Carbohydrates and carbohydrate conjugates	C01620	0.837	148586	137125	150492	104325	121474	105580	119952	121039
Triamcinolone	10.042	393.169		[M-H]-	C21H27FO6	Lipids and lipid-like molecules	Steroids and steroid derivatives	Hydroxysteroids		0.722	23252.6	23263	30947.2	30276.5	21308.2	24504.8	23357	23752.9
Triclocarban	9.054	312.97		[M-H]-	C13H9Cl3N2O	Benzenoids	Benzene and substituted derivatives	Halobenzenes		0.74	2378.83	2374.15	2756.53	4445.78	10887.7	2084.89	3924.01	3968.47
Tricosanoic acid	13.224	353.343		[M-H]-	C23H46O2	Lipids and lipid-like molecules	Fatty Acyls	Fatty acids and conjugates		0.769	19804.2	25094.8	20577.8	25422.7	20226.9	23885.1	20060.8	19998.6
Tridecanoic acid	10.437	213.185		[M-H]-	C13H26O2	Lipids and lipid-like molecules	Fatty Acyls	Fatty acids and conjugates		0.849	22057.3	17380	19506	17523.1	6343.47	7371.99	10184.4	10273.3
Tryptophan	2.386	203.083		[M-H]-	C11H12N2O2	Organoheterocyclic compounds	Indoles and derivatives	Indolyl carboxylic acids and derivatives	C00078	0.84	15530.4	15064	22326.6	11339.4	10613.1	11400.5	10884.2	11173.8
Umbelliferone	5.978	161.025		[M-H]-	C9H6O3	Phenylpropanoids and polyketides	Coumarins and derivatives	Hydroxycoumarins	C09315	0.731	1.70205e+06	1.73377e+06	1.72615e+06	1.38983e+06	1.3307e+06	1.43835e+06	1.22136e+06	1.23732e+06
Undecanoic acid	9.488	185.154		[M-H]-	C11H22O2	Lipids and lipid-like molecules	Fatty Acyls	Fatty acids and conjugates	C17715	0.747	9401.95	8752.06	9463.68	10709.3	3926.29	5939.63	7241.58	7406.24
Urocanic acid	5.244	137.096		[M-H]-	C6H6N2O2	Organoheterocyclic compounds	Azoles	Imidazoles	C00785	0.72	60939	59019	59145	71182	68460.3	70653.8	53066.6	53619.1
Vanillic acid	3.09	167.034		[M-H]-	C8H8O4	Benzenoids	Benzene and substituted derivatives	Benzoic acids and derivatives	C06672	0.872	9103.71	9083.66	9846.86	7900.73	8708.45	9117.06	6452.44	6470.41
Vanillic acid + O-sulfonateHex	0.84	409.046		[M-H]-	C14H18O12S	Phenylpropanoids and polyketides	Tannins	Hydrolyzable tannins		0.72	10144.6	10323	8640.07	8167.5	8240.77	9630.47	9120.45	9165.86
Vanillylmandelic acid	2.377	197.046		[M-H]-	C9H10O5	Benzenoids	Phenols	Methoxyphenols	C05584	0.713	277034	302880	333508	207042	208280	259337	97917.2	98185.5
Velutin	5.569	313.068		[M-H]-	C17H14O6	Phenylpropanoids and polyketides	Flavonoids	O-methylated flavonoids		0.81	17845.5	18196.2	12516.5	8312.22	7022.35	7451.29	9019.49	9179.04
Vernolic acid	10.171	299.258		[M-H]1-	C18H32O3	Lipids and lipid-like molecules	Fatty Acyls	Fatty acids and conjugates	C14826	0.849	30605.9	26688.5	33534.7	31328.3	21404.6	21609.7	23641.1	24111.9
Violanone	3.758	593.145		[M-H]-	C27H30O15	Phenylpropanoids and polyketides	Flavonoids	Flavonoid glycosides	C10195	0.939	2.91287e+06	3.16096e+06	2.81857e+06	2.62854e+06	2.89657e+06	2.82614e+06	2.50541e+06	2.55271e+06
Vitexin	4.377	431.096		[M-H]-	C21H20O10	Phenylpropanoids and polyketides	Flavonoids	Flavonoid glycosides		0.915	39780.3	43783.6	41813.2	36940.4	33108.2	33843.8	34960.9	35126.7
Xyl(b1-6)Glc(b)-O-octyl	6.377	469.225		[M+FA-H]-	C19H36O10	Lipids and lipid-like molecules	Fatty Acyls	Fatty acyl glycosides		0.774	19726.5	19525.2	20398.9	13600.8	4966.47	12387.2	12073.2	12245.4
(Z)-5,8,11-Trihydroxyoctadec-9-enoic acid	7.113	329.232		[M-H]-	C18H34O5	Lipids and lipid-like molecules	Fatty Acyls	Fatty acids and conjugates		0.914	464468	481000	522892	343056	336134	364961	289202	293537
	2.602	197.045									28042.9	29790.4	30151.1	61495.1	55754.8	57040.8	33546.2	33937.1
	5.119	477.097									4802.43	5555	11940.4	7402.64	7756.14	7911.84	6753.9	6897.03
