# Supplementary material for: From Function to Metabolome: Metabolomic Analysis Reveals the Effect of Probiotic Fermentation on the Chemical Compositions and Biological Activities of Perilla frutescens Leaves
Source: Front Nutr. 2022 Jul 11;9:933193. doi: 10.3389/fnut.2022.933193 (PMC9309800; doi:10.3389/fnut.2022.933193)
Supplement: Supplementary file 2 [file Table_2.xlsx]

## Sheet: Sheet1
Table S2 Signaling pathways in KEGG database enrichment analysis
Map_ID	Map_Name	Name	KEGG	FPF1	FPF2	FPF3	PF1	PF2	PF3
ko00010	Glycolysis / Gluconeogenesis	D-Glucose	C00221	952682	961793	969320	689324	700179	701769
ko00030	Glycolysis / Gluconeogenesis	L-Lactic acid	C00186	364258	387733	391313	66284.7	66582.2	69354.1
ko00051	Pentose phosphate pathway	D-Glucose	C00221	952682	961793	969320	689324	700179	701769
ko00061	Pentose phosphate pathway	Gluconic acid	C00257	851687	732815	864968	431291	578279	456419
ko00073	Fructose and mannose metabolism	L-Lactic acid	C00186	364258	387733	391313	66284.7	66582.2	69354.1
ko00230	Fatty acid biosynthesis	Oleic acid	C00712	171497	175780	206820	367804	330418	413958
ko00260	Cutin, suberine and wax biosynthesis	Oleic acid	C00712	171497	175780	206820	367804	330418	413958
ko00360	Purine metabolism	Cyclic AMP	C00575	2.45965e+06	1.26083e+06	1.92911e+06	3.66858e+06	3.18834e+06	3.47443e+06
ko00362	Glycine, serine and threonine metabolism	Choline	C00114	4.20555e+06	4.05113e+06	4.13403e+06	3.65839e+06	3.7746e+06	3.91014e+06
ko00564	Phenylalanine metabolism	Phenylacetic acid	C07086	22276.1	22240.2	27224.5	74014.8	61368.5	66473.1
ko00591	Benzoate degradation	3,4-Dihydroxybenzoic acid	C00230	117267	120341	118892	159110	154044	164270
ko00592	Glycerophospholipid metabolism	Choline	C00114	4.20555e+06	4.05113e+06	4.13403e+06	3.65839e+06	3.7746e+06	3.91014e+06
ko00600	Linoleic acid metabolism	Linoleic acid	C01595	291444	264700	523903	1.16336e+06	952360	1.28901e+06
ko00620	alpha-Linolenic acid metabolism	Linolenic acid	C06427	134681	134265	298122	862979	679454	966354
ko00623	Sphingolipid metabolism	Sphinganine	C00836	753251	449132	653598	1.14651e+06	953553	1.07934e+06
ko00624	Pyruvate metabolism	L-Lactic acid	C00186	364258	387733	391313	66284.7	66582.2	69354.1
ko00627	Toluene degradation	3,4-Dihydroxybenzoic acid	C00230	117267	120341	118892	159110	154044	164270
ko00640	Polycyclic aromatic hydrocarbon degradation	3,4-Dihydroxybenzoic acid	C00230	117267	120341	118892	159110	154044	164270
ko00643	Polycyclic aromatic hydrocarbon degradation	Phthalic acid	C01606	55017.2	50799.7	40982.2	94393.2	82924.8	93400.8
ko00940	Aminobenzoate degradation	3,4-Dihydroxybenzoic acid	C00230	117267	120341	118892	159110	154044	164270
ko00941	Propanoate metabolism	L-Lactic acid	C00186	364258	387733	391313	66284.7	66582.2	69354.1
ko00943	Styrene degradation	L-Lactic acid	C00186	364258	387733	391313	66284.7	66582.2	69354.1
ko00944	Styrene degradation	Phenylacetic acid	C07086	22276.1	22240.2	27224.5	74014.8	61368.5	66473.1
ko00950	Phenylpropanoid biosynthesis	Cinnamaldehyde	C00903	1.05253e+06	944203	1.46017e+06	32565.5	32982.3	40160.9
ko01040	Phenylpropanoid biosynthesis	Umbelliferone	C09315	1.70205e+06	1.73377e+06	1.72615e+06	1.38983e+06	1.3307e+06	1.43835e+06
ko01053	Flavonoid biosynthesis	Apigenin	C01477	1.23686e+06	1.28866e+06	1.17638e+06	775921	702535	778712
ko01100	Flavonoid biosynthesis	Kaempferol	C05903	2.43658e+06	2.37483e+06	2.34387e+06	1.42419e+06	1.32361e+06	1.43245e+06
ko01110	Flavonoid biosynthesis	Pinocembrin	C09827	423674	440029	420111	267621	251570	293818
ko01120	Isoflavonoid biosynthesis	Apigenin	C01477	1.23686e+06	1.28866e+06	1.17638e+06	775921	702535	778712
ko01200	Isoflavonoid biosynthesis	Biochanin A	C00814	334447	324850	330286	170457	167540	183980
ko01220	Isoflavonoid biosynthesis	Formononetin	C00858	71776.1	71986.1	61300	208899	200089	231340
ko02010	Flavone and flavonol biosynthesis	Apigenin	C01477	1.23686e+06	1.28866e+06	1.17638e+06	775921	702535	778712
ko02025	Flavone and flavonol biosynthesis	Astragalin	C12249	847749	845997	815079	429425	426629	410960
ko02026	Flavone and flavonol biosynthesis	Kaempferol	C05903	2.43658e+06	2.37483e+06	2.34387e+06	1.42419e+06	1.32361e+06	1.43245e+06
ko04010	Isoquinoline alkaloid biosynthesis	3,4-Dihydroxybenzaldehyde	C16700	3.80426e+06	3.81403e+06	3.8365e+06	4.08466e+06	3.99284e+06	4.21817e+06
ko04014	Biosynthesis of unsaturated fatty acids	Linoleic acid	C01595	291444	264700	523903	1.16336e+06	952360	1.28901e+06
ko04015	Biosynthesis of unsaturated fatty acids	Linolenic acid	C06427	134681	134265	298122	862979	679454	966354
ko04020	Biosynthesis of unsaturated fatty acids	Oleic acid	C00712	171497	175780	206820	367804	330418	413958
ko04022	Biosynthesis of siderophore group nonribosomal peptides	3,4-Dihydroxybenzoic acid	C00230	117267	120341	118892	159110	154044	164270
ko04024	Metabolic pathways	3,4-Dihydroxybenzoic acid	C00230	117267	120341	118892	159110	154044	164270
ko04062	Metabolic pathways	Apigenin	C01477	1.23686e+06	1.28866e+06	1.17638e+06	775921	702535	778712
ko04066	Metabolic pathways	Biochanin A	C00814	334447	324850	330286	170457	167540	183980
ko04071	Metabolic pathways	Choline	C00114	4.20555e+06	4.05113e+06	4.13403e+06	3.65839e+06	3.7746e+06	3.91014e+06
ko04072	Metabolic pathways	Cinnamaldehyde	C00903	1.05253e+06	944203	1.46017e+06	32565.5	32982.3	40160.9
ko04111	Metabolic pathways	Cyclic AMP	C00575	2.45965e+06	1.26083e+06	1.92911e+06	3.66858e+06	3.18834e+06	3.47443e+06
ko04113	Metabolic pathways	D-Glucose	C00221	952682	961793	969320	689324	700179	701769
ko04114	Metabolic pathways	Gluconic acid	C00257	851687	732815	864968	431291	578279	456419
ko04211	Metabolic pathways	Kaempferol	C05903	2.43658e+06	2.37483e+06	2.34387e+06	1.42419e+06	1.32361e+06	1.43245e+06
ko04212	Metabolic pathways	Linoleic acid	C01595	291444	264700	523903	1.16336e+06	952360	1.28901e+06
ko04213	Metabolic pathways	Linolenic acid	C06427	134681	134265	298122	862979	679454	966354
ko04261	Metabolic pathways	L-Lactic acid	C00186	364258	387733	391313	66284.7	66582.2	69354.1
ko04270	Metabolic pathways	Phenylacetic acid	C07086	22276.1	22240.2	27224.5	74014.8	61368.5	66473.1
ko04340	Metabolic pathways	Phthalic acid	C01606	55017.2	50799.7	40982.2	94393.2	82924.8	93400.8
ko04361	Metabolic pathways	Sphinganine	C00836	753251	449132	653598	1.14651e+06	953553	1.07934e+06
ko04371	Biosynthesis of secondary metabolites	3,4-Dihydroxybenzoic acid	C00230	117267	120341	118892	159110	154044	164270
ko04540	Biosynthesis of secondary metabolites	Apigenin	C01477	1.23686e+06	1.28866e+06	1.17638e+06	775921	702535	778712
ko04611	Biosynthesis of secondary metabolites	Astragalin	C12249	847749	845997	815079	429425	426629	410960
ko04670	Biosynthesis of secondary metabolites	Biochanin A	C00814	334447	324850	330286	170457	167540	183980
ko04710	Biosynthesis of secondary metabolites	Cinnamaldehyde	C00903	1.05253e+06	944203	1.46017e+06	32565.5	32982.3	40160.9
ko04713	Biosynthesis of secondary metabolites	D-Glucose	C00221	952682	961793	969320	689324	700179	701769
ko04714	Biosynthesis of secondary metabolites	Formononetin	C00858	71776.1	71986.1	61300	208899	200089	231340
ko04720	Biosynthesis of secondary metabolites	Gluconic acid	C00257	851687	732815	864968	431291	578279	456419
ko04723	Biosynthesis of secondary metabolites	Kaempferol	C05903	2.43658e+06	2.37483e+06	2.34387e+06	1.42419e+06	1.32361e+06	1.43245e+06
ko04724	Biosynthesis of secondary metabolites	Linolenic acid	C06427	134681	134265	298122	862979	679454	966354
ko04725	Biosynthesis of secondary metabolites	L-Lactic acid	C00186	364258	387733	391313	66284.7	66582.2	69354.1
ko04726	Biosynthesis of secondary metabolites	Umbelliferone	C09315	1.70205e+06	1.73377e+06	1.72615e+06	1.38983e+06	1.3307e+06	1.43835e+06
ko04727	Microbial metabolism in diverse environments	3,4-Dihydroxybenzoic acid	C00230	117267	120341	118892	159110	154044	164270
ko04728	Microbial metabolism in diverse environments	D-Glucose	C00221	952682	961793	969320	689324	700179	701769
ko04740	Microbial metabolism in diverse environments	Gluconic acid	C00257	851687	732815	864968	431291	578279	456419
ko04742	Microbial metabolism in diverse environments	L-Lactic acid	C00186	364258	387733	391313	66284.7	66582.2	69354.1
ko04750	Microbial metabolism in diverse environments	Phenylacetic acid	C07086	22276.1	22240.2	27224.5	74014.8	61368.5	66473.1
ko04910	Microbial metabolism in diverse environments	Phthalic acid	C01606	55017.2	50799.7	40982.2	94393.2	82924.8	93400.8
ko04911	Carbon metabolism	D-Glucose	C00221	952682	961793	969320	689324	700179	701769
ko04912	Carbon metabolism	Gluconic acid	C00257	851687	732815	864968	431291	578279	456419
ko04913	Degradation of aromatic compounds	3,4-Dihydroxybenzoic acid	C00230	117267	120341	118892	159110	154044	164270
ko04914	Degradation of aromatic compounds	Phthalic acid	C01606	55017.2	50799.7	40982.2	94393.2	82924.8	93400.8
ko04915	ABC transporters	Choline	C00114	4.20555e+06	4.05113e+06	4.13403e+06	3.65839e+06	3.7746e+06	3.91014e+06
ko04916	ABC transporters	Phthalic acid	C01606	55017.2	50799.7	40982.2	94393.2	82924.8	93400.8
ko04918	Biofilm formation - Pseudomonas aeruginosa	Cyclic AMP	C00575	2.45965e+06	1.26083e+06	1.92911e+06	3.66858e+06	3.18834e+06	3.47443e+06
ko04919	Biofilm formation - Escherichia coli	Cyclic AMP	C00575	2.45965e+06	1.26083e+06	1.92911e+06	3.66858e+06	3.18834e+06	3.47443e+06
ko04921	MAPK signaling pathway	Cyclic AMP	C00575	2.45965e+06	1.26083e+06	1.92911e+06	3.66858e+06	3.18834e+06	3.47443e+06
ko04922	Ras signaling pathway	Cyclic AMP	C00575	2.45965e+06	1.26083e+06	1.92911e+06	3.66858e+06	3.18834e+06	3.47443e+06
ko04923	Rap1 signaling pathway	Cyclic AMP	C00575	2.45965e+06	1.26083e+06	1.92911e+06	3.66858e+06	3.18834e+06	3.47443e+06
ko04924	Calcium signaling pathway	Cyclic AMP	C00575	2.45965e+06	1.26083e+06	1.92911e+06	3.66858e+06	3.18834e+06	3.47443e+06
ko04925	cGMP-PKG signaling pathway	Cyclic AMP	C00575	2.45965e+06	1.26083e+06	1.92911e+06	3.66858e+06	3.18834e+06	3.47443e+06
ko04926	cAMP signaling pathway	Cyclic AMP	C00575	2.45965e+06	1.26083e+06	1.92911e+06	3.66858e+06	3.18834e+06	3.47443e+06
ko04927	cAMP signaling pathway	L-Lactic acid	C00186	364258	387733	391313	66284.7	66582.2	69354.1
ko04928	Chemokine signaling pathway	Cyclic AMP	C00575	2.45965e+06	1.26083e+06	1.92911e+06	3.66858e+06	3.18834e+06	3.47443e+06
ko04935	HIF-1 signaling pathway	L-Lactic acid	C00186	364258	387733	391313	66284.7	66582.2	69354.1
ko04960	Sphingolipid signaling pathway	Sphinganine	C00836	753251	449132	653598	1.14651e+06	953553	1.07934e+06
ko04961	Phospholipase D signaling pathway	Cyclic AMP	C00575	2.45965e+06	1.26083e+06	1.92911e+06	3.66858e+06	3.18834e+06	3.47443e+06
ko04962	Cell cycle - yeast	Cyclic AMP	C00575	2.45965e+06	1.26083e+06	1.92911e+06	3.66858e+06	3.18834e+06	3.47443e+06
ko04970	Meiosis - yeast	Cyclic AMP	C00575	2.45965e+06	1.26083e+06	1.92911e+06	3.66858e+06	3.18834e+06	3.47443e+06
ko04971	Oocyte meiosis	Cyclic AMP	C00575	2.45965e+06	1.26083e+06	1.92911e+06	3.66858e+06	3.18834e+06	3.47443e+06
ko04972	Longevity regulating pathway	Cyclic AMP	C00575	2.45965e+06	1.26083e+06	1.92911e+06	3.66858e+06	3.18834e+06	3.47443e+06
ko04976	Longevity regulating pathway - worm	Oleic acid	C00712	171497	175780	206820	367804	330418	413958
ko05111	Longevity regulating pathway - multiple species	Cyclic AMP	C00575	2.45965e+06	1.26083e+06	1.92911e+06	3.66858e+06	3.18834e+06	3.47443e+06
